# Supplementary material for: Workplace violence and turnover intention among the Bangladeshi female nurses after a year of pandemic: An exploratory cross-sectional study
Source: PLOS Glob Public Health. 2022 Apr 1;2(4):e0000187. doi: 10.1371/journal.pgph.0000187 (PMC10021668; doi:10.1371/journal.pgph.0000187)
Supplement: S1 Data — (XLS) [file pgph.0000187.s002.xls]

## Sheet: Sheet1
Age_cont	Age_cat	Residence	Geographical_division_workplace	Educational_degree	Marital_status	Type_of_job	Hospital_level	Monthly_salary_BDT	Working_experience	Weekly_working_hours	Department	Timely_salary	Had_sufficient_equipment	Had_rewards	Got_time_taking_rest	Average_daily_sleeping_hours	Had_training_against_WPV	violence_1	violence_2	violence_3	violence_4	violence_5	WPV_total_score	WPV_cat4	WPV_cat3	tis_1	tis_2	tis_3	tis_4	tis_5	tis_6	TIS_total_scores
33.2	>29 years	Rural	Dhaka	B.Sc.	Married	Government	Tertiary	>30k	≥ 6 years	37-48 hours	Surgery	Yes	Yes	Yes	Yes	≤7 hours	No	0	2	0	0	0	2	low	low	2	2	3	3	4	2	16
24	<25 years	Urban	Dhaka	B.Sc.	Unmarried	Government	Tertiary	<20k	<3 years	37-48 hours	Medicine	No	No	No	No	≤7 hours	No	0	3	0	0	0	3	low	low	1	3	4	2	3	5	18
29.5	25-29 years	Urban	Others	M.Sc.	Married	Government	Tertiary	>30k	3-5 years	<37 hours	General	Yes	No	No	No	>7 hours	No	0	2	1	1	1	5	low	low	1	1	1	1	1	3	8
28	25-29 years	Rural	Others	M.Sc.	Married	Government	Primary	>30k	3-5 years	<37 hours	Medicine	Yes	No	No	Yes	>7 hours	No	0	0	0	0	0	0	none	none	1	2	3	1	1	3	11
27.6	25-29 years	Urban	Dhaka	Diploma	Married	Government	Tertiary	>30k	≥ 6 years	<37 hours	Surgery	Yes	Yes	Yes	Yes	≤7 hours	No	1	2	0	1	0	4	low	low	1	3	2	1	1	4	12
29	25-29 years	Urban	Dhaka	Diploma	Unmarried	Government	Tertiary	20k-30k	≥ 6 years	37-48 hours	General	Yes	Yes	Yes	Yes	≤7 hours	No	0	2	2	2	3	9	intermediate	intermediate & high	1	2	3	4	1	5	16
25	25-29 years	Urban	Dhaka	B.Sc.	Married	Government	Primary	20k-30k	<3 years	37-48 hours	Medicine	No	No	No	No	>7 hours	No	0	3	3	3	3	12	high	intermediate & high	3	2	3	5	3	3	19
39.8	>29 years	Urban	Dhaka	M.Sc.	Married	Government	Tertiary	>30k	≥ 6 years	<37 hours	Medicine	Yes	No	No	Yes	≤7 hours	No	0	0	0	0	0	0	none	none	2	2	1	1	1	5	12
40	>29 years	Urban	Sylhet	B.Sc.	Married	Government	Tertiary	>30k	≥ 6 years	37-48 hours	General	Yes	No	No	Yes	>7 hours	No	0	3	0	0	0	3	low	low	1	5	5	5	5	1	22
31	>29 years	Urban	Dhaka	M.Sc.	Married	Government	Tertiary	20k-30k	≥ 6 years	37-48 hours	Critical	Yes	Yes	Yes	No	≤7 hours	Yes	0	1	0	0	0	1	low	low	1	1	2	1	2	4	11
28	25-29 years	Urban	Others	B.Sc.	Married	Government	Secondary	20k-30k	3-5 years	<37 hours	Gynecology	No	No	No	No	≤7 hours	No	0	3	2	1	0	6	intermediate	intermediate & high	4	3	4	5	5	5	26
27	25-29 years	Urban	Dhaka	M.Sc.	Unmarried	Government	Tertiary	20k-30k	<3 years	<37 hours	Critical	Yes	No	No	No	>7 hours	No	0	3	1	0	0	4	low	low	3	5	4	3	5	3	23
26.3	25-29 years	Urban	Dhaka	Diploma	Married	Government	Tertiary	20k-30k	3-5 years	<37 hours	Surgery	Yes	No	No	No	>7 hours	No	0	1	0	0	0	1	low	low	2	4	3	2	3	3	17
32.8	>29 years	Urban	Dhaka	B.Sc.	Married	Government	Tertiary	>30k	≥ 6 years	<37 hours	Medicine	Yes	No	Yes	Yes	≤7 hours	No	0	1	0	0	0	1	low	low	2	2	3	2	2	4	15
32.4	>29 years	Urban	Dhaka	B.Sc.	Married	Government	Tertiary	>30k	≥ 6 years	<37 hours	Surgery	Yes	No	No	Yes	≤7 hours	No	0	1	0	0	0	1	low	low	3	3	1	4	4	2	17
28	25-29 years	Rural	Sylhet	M.Sc.	Unmarried	Government	Tertiary	20k-30k	3-5 years	<37 hours	Medicine	Yes	No	No	No	≤7 hours	No	0	3	0	2	0	5	low	low	3	1	5	4	5	1	19
28	25-29 years	Urban	Dhaka	B.Sc.	Married	Government	Secondary	20k-30k	3-5 years	<37 hours	Critical	No	No	No	No	≤7 hours	No	0	1	2	0	0	3	low	low	5	3	5	5	5	3	26
31.2	>29 years	Urban	Dhaka	B.Sc.	Unmarried	Government	Tertiary	>30k	≥ 6 years	<37 hours	Surgery	Yes	No	Yes	Yes	≤7 hours	No	0	1	1	0	0	2	low	low	2	2	1	2	2	5	14
30.3	>29 years	Urban	Dhaka	Diploma	Unmarried	Government	Tertiary	20k-30k	≥ 6 years	<37 hours	Medicine	Yes	No	No	Yes	≤7 hours	No	0	2	2	1	0	5	low	low	3	4	4	4	4	4	23
24.6	<25 years	Urban	Dhaka	M.Sc.	Unmarried	Government	Tertiary	20k-30k	<3 years	<37 hours	COVID-19	Yes	No	No	Yes	≤7 hours	No	0	1	0	1	0	2	low	low	2	2	2	3	3	2	14
27	25-29 years	Urban	Sylhet	Diploma	Unmarried	Government	Tertiary	20k-30k	3-5 years	37-48 hours	Emergency	Yes	No	No	Yes	>7 hours	No	2	1	2	2	2	9	intermediate	intermediate & high	3	3	5	5	5	1	22
27	25-29 years	Urban	Dhaka	B.Sc.	Married	Government	Tertiary	>30k	3-5 years	<37 hours	Surgery	Yes	No	No	Yes	≤7 hours	No	0	0	0	0	0	0	none	none	1	2	1	3	1	5	13
27	25-29 years	Urban	Dhaka	M.Sc.	Married	Government	Tertiary	20k-30k	<3 years	37-48 hours	Surgery	Yes	No	No	Yes	≤7 hours	Yes	2	3	3	0	0	8	intermediate	intermediate & high	1	2	3	3	5	3	17
26.4	25-29 years	Urban	Sylhet	Diploma	Unmarried	Government	Tertiary	20k-30k	<3 years	37-48 hours	Critical	Yes	Yes	No	No	>7 hours	No	0	3	3	0	0	6	intermediate	intermediate & high	1	4	4	1	3	2	15
30.2	>29 years	Urban	Sylhet	M.Sc.	Married	Government	Tertiary	20k-30k	≥ 6 years	37-48 hours	Critical	Yes	Yes	Yes	No	≤7 hours	Yes	0	0	3	0	0	3	low	low	1	1	1	1	1	5	10
29.2	25-29 years	Urban	Dhaka	M.Sc.	Unmarried	Government	Tertiary	20k-30k	≥ 6 years	37-48 hours	Medicine	Yes	No	No	Yes	≤7 hours	No	3	3	3	3	2	14	high	intermediate & high	4	5	5	4	4	4	26
29	25-29 years	Urban	Dhaka	B.Sc.	Married	Government	Tertiary	>30k	≥ 6 years	>48 hours	Critical	Yes	Yes	Yes	No	≤7 hours	Yes	0	3	0	0	0	3	low	low	3	2	3	2	2	3	15
29	25-29 years	Urban	Dhaka	M.Sc.	Unmarried	Government	Tertiary	20k-30k	<3 years	<37 hours	Medicine	Yes	No	Yes	No	>7 hours	No	0	0	0	0	0	0	none	none	1	1	2	1	1	4	10
28	25-29 years	Urban	Dhaka	B.Sc.	Married	Government	Tertiary	20k-30k	≥ 6 years	37-48 hours	Surgery	Yes	Yes	Yes	No	≤7 hours	No	0	0	0	0	0	0	none	none	2	2	3	2	2	1	12
27.4	25-29 years	Urban	Dhaka	B.Sc.	Married	Government	Tertiary	20k-30k	3-5 years	<37 hours	Gynecology	Yes	No	No	No	≤7 hours	Yes	1	0	0	0	0	1	low	low	2	5	2	1	1	5	16
28	25-29 years	Urban	Sylhet	M.Sc.	Married	Government	Tertiary	20k-30k	≥ 6 years	<37 hours	Critical	Yes	Yes	No	No	>7 hours	No	0	0	0	0	0	0	none	none	3	2	5	3	2	3	18
29.2	25-29 years	Rural	Dhaka	B.Sc.	Married	Government	Tertiary	>30k	3-5 years	<37 hours	Medicine	Yes	No	No	Yes	≤7 hours	No	0	1	0	0	0	1	low	low	2	2	3	5	5	2	19
33.2	>29 years	Rural	Dhaka	B.Sc.	Married	Government	Tertiary	20k-30k	≥ 6 years	<37 hours	Surgery	Yes	No	No	Yes	≤7 hours	No	0	0	0	0	0	0	none	none	2	2	3	2	3	3	15
52	>29 years	Urban	Sylhet	M.Sc.	Married	Government	Tertiary	>30k	≥ 6 years	<37 hours	Critical	Yes	No	No	Yes	>7 hours	No	1	1	0	0	0	2	low	low	2	2	2	2	2	4	14
36	>29 years	Rural	Dhaka	B.Sc.	Married	Government	Tertiary	>30k	≥ 6 years	<37 hours	Surgery	Yes	No	Yes	Yes	≤7 hours	No	0	2	1	0	0	3	low	low	2	2	4	4	4	3	19
27	25-29 years	Urban	Sylhet	Diploma	Married	Government	Tertiary	20k-30k	<3 years	37-48 hours	Medicine	Yes	No	Yes	No	≤7 hours	No	0	0	0	1	0	1	low	low	3	5	3	3	1	5	20
27	25-29 years	Urban	Chattogram	M.Sc.	Married	Government	Secondary	20k-30k	≥ 6 years	<37 hours	Critical	Yes	No	No	Yes	≤7 hours	No	0	0	0	0	0	0	none	none	1	2	3	3	2	2	13
25.3	25-29 years	Urban	Dhaka	Diploma	Married	Government	Tertiary	20k-30k	3-5 years	<37 hours	General	Yes	Yes	No	No	≤7 hours	Yes	0	0	1	0	0	1	low	low	3	3	3	4	1	3	17
50	>29 years	Urban	Sylhet	M.Sc.	Married	Government	Tertiary	>30k	≥ 6 years	<37 hours	Critical	Yes	No	No	Yes	>7 hours	No	2	1	1	1	1	6	intermediate	intermediate & high	3	3	3	3	3	3	18
28	25-29 years	Rural	Dhaka	Diploma	Married	Government	Primary	20k-30k	3-5 years	37-48 hours	Medicine	Yes	No	No	No	>7 hours	No	0	0	0	0	0	0	none	none	5	4	5	3	3	3	23
29	25-29 years	Urban	Others	M.Sc.	Married	Government	Tertiary	20k-30k	<3 years	<37 hours	Gynecology	Yes	No	No	No	≤7 hours	No	0	2	1	0	0	3	low	low	1	1	3	3	3	3	14
28	25-29 years	Urban	Dhaka	B.Sc.	Unmarried	Government	Tertiary	20k-30k	3-5 years	<37 hours	Critical	Yes	No	No	No	≤7 hours	No	1	3	1	3	0	8	intermediate	intermediate & high	3	3	3	5	5	1	20
27	25-29 years	Urban	Sylhet	B.Sc.	Unmarried	Government	Tertiary	20k-30k	3-5 years	<37 hours	Critical	Yes	No	No	Yes	>7 hours	No	1	2	0	0	0	3	low	low	2	2	2	3	3	3	15
28	25-29 years	Urban	Dhaka	M.Sc.	Unmarried	Government	Tertiary	20k-30k	≥ 6 years	<37 hours	COVID-19	Yes	No	No	No	≤7 hours	No	0	2	0	0	0	2	low	low	4	4	5	5	4	1	23
27.5	25-29 years	Rural	Chattogram	Diploma	Married	Government	Primary	20k-30k	≥ 6 years	>48 hours	General	Yes	No	No	No	>7 hours	No	0	3	2	0	0	5	low	low	5	2	3	1	2	3	16
30.2	>29 years	Urban	Dhaka	M.Sc.	Married	Government	Tertiary	>30k	<3 years	<37 hours	Medicine	Yes	No	No	No	≤7 hours	No	0	2	1	0	0	3	low	low	1	1	2	5	1	2	12
44	>29 years	Urban	Others	M.Sc.	Married	Government	Tertiary	>30k	≥ 6 years	<37 hours	Medicine	Yes	No	No	Yes	>7 hours	No	0	3	3	0	0	6	intermediate	intermediate & high	3	4	5	5	5	2	24
32.7	>29 years	Rural	Dhaka	B.Sc.	Married	Government	Tertiary	>30k	≥ 6 years	<37 hours	Surgery	Yes	No	No	Yes	≤7 hours	No	0	1	0	0	0	1	low	low	2	2	3	5	4	2	18
22	<25 years	Urban	Dhaka	Diploma	Unmarried	Government	Tertiary	20k-30k	<3 years	<37 hours	Critical	Yes	Yes	No	Yes	>7 hours	Yes	0	0	0	0	0	0	none	none	1	2	2	2	2	2	11
32	>29 years	Urban	Sylhet	B.Sc.	Married	Government	Tertiary	>30k	≥ 6 years	<37 hours	Medicine	Yes	No	No	No	>7 hours	No	1	1	0	0	0	2	low	low	2	2	2	2	2	4	14
22	<25 years	Urban	Sylhet	B.Sc.	Married	Government	Tertiary	20k-30k	3-5 years	37-48 hours	Critical	Yes	No	No	No	≤7 hours	Yes	0	0	3	0	0	3	low	low	1	1	1	1	1	5	10
30	>29 years	Urban	Sylhet	Diploma	Married	Government	Tertiary	>30k	≥ 6 years	<37 hours	Critical	Yes	Yes	No	No	>7 hours	No	0	0	0	0	0	0	none	none	2	2	5	1	5	4	19
47	>29 years	Urban	Chattogram	Diploma	Married	Government	Primary	>30k	≥ 6 years	>48 hours	General	Yes	Yes	No	No	≤7 hours	Yes	0	3	0	0	0	3	low	low	3	1	2	1	1	1	9
28.8	25-29 years	Urban	Dhaka	B.Sc.	Married	Government	Tertiary	20k-30k	3-5 years	<37 hours	Medicine	Yes	No	No	Yes	>7 hours	No	0	2	2	0	0	4	low	low	1	2	4	5	5	1	18
36.4	>29 years	Urban	Dhaka	B.Sc.	Married	Government	Tertiary	>30k	≥ 6 years	37-48 hours	Medicine	Yes	No	No	No	≤7 hours	No	0	3	0	0	0	3	low	low	1	2	3	1	3	2	12
27	25-29 years	Urban	Dhaka	B.Sc.	Married	Government	Tertiary	>30k	3-5 years	<37 hours	Medicine	Yes	No	Yes	Yes	≤7 hours	No	0	2	2	0	0	4	low	low	2	3	4	4	4	2	19
39.3	>29 years	Urban	Dhaka	Diploma	Married	Government	Tertiary	>30k	≥ 6 years	<37 hours	Medicine	Yes	No	No	Yes	>7 hours	No	0	2	2	2	0	6	intermediate	intermediate & high	2	2	3	2	2	3	14
28	25-29 years	Urban	Dhaka	B.Sc.	Married	Government	Tertiary	20k-30k	3-5 years	<37 hours	COVID-19	Yes	No	No	No	≤7 hours	No	0	0	0	0	0	0	none	none	3	3	3	3	3	2	17
38.8	>29 years	Urban	Sylhet	B.Sc.	Married	Government	Primary	>30k	≥ 6 years	37-48 hours	Medicine	Yes	No	No	No	>7 hours	No	0	3	0	0	0	3	low	low	3	2	2	1	1	2	11
30.8	>29 years	Urban	Dhaka	B.Sc.	Unmarried	Government	Tertiary	20k-30k	3-5 years	37-48 hours	Gynecology	No	Yes	No	Yes	≤7 hours	No	0	3	3	0	0	6	intermediate	intermediate & high	5	3	5	5	5	3	26
22	<25 years	Rural	Dhaka	Diploma	Unmarried	Government	Tertiary	20k-30k	<3 years	>48 hours	General	No	No	Yes	Yes	≤7 hours	No	0	1	0	0	0	1	low	low	1	2	3	5	1	2	14
29	25-29 years	Urban	Dhaka	B.Sc.	Married	Government	Tertiary	20k-30k	3-5 years	<37 hours	Critical	Yes	No	No	No	>7 hours	No	2	2	0	0	0	4	low	low	4	3	5	2	1	3	18
42	>29 years	Rural	Chattogram	M.Sc.	Married	Government	Primary	>30k	≥ 6 years	>48 hours	Gynecology	Yes	No	No	No	>7 hours	No	2	2	2	0	0	6	intermediate	intermediate & high	3	2	4	5	1	2	17
30.2	>29 years	Rural	Sylhet	B.Sc.	Married	Government	Primary	<20k	<3 years	37-48 hours	General	Yes	Yes	No	Yes	>7 hours	No	0	2	3	0	0	5	low	low	1	1	1	1	1	5	10
25.4	25-29 years	Urban	Dhaka	M.Sc.	Married	Government	Tertiary	20k-30k	<3 years	37-48 hours	General	Yes	No	No	No	≤7 hours	No	0	3	3	0	0	6	intermediate	intermediate & high	4	3	5	5	5	4	26
28.3	25-29 years	Urban	Others	M.Sc.	Married	Government	Secondary	20k-30k	3-5 years	<37 hours	Medicine	Yes	No	No	No	≤7 hours	No	0	3	3	0	0	6	intermediate	intermediate & high	3	2	4	3	3	3	18
35	>29 years	Urban	Dhaka	M.Sc.	Married	Government	Tertiary	>30k	≥ 6 years	<37 hours	Medicine	Yes	Yes	Yes	Yes	≤7 hours	No	0	0	0	0	0	0	none	none	1	1	1	1	1	5	10
52	>29 years	Urban	Sylhet	B.Sc.	Married	Government	Tertiary	>30k	≥ 6 years	<37 hours	Critical	Yes	No	No	Yes	>7 hours	No	1	2	0	0	0	3	low	low	2	2	2	3	3	3	15
25.6	25-29 years	Urban	Chattogram	Diploma	Unmarried	Government	Secondary	20k-30k	3-5 years	<37 hours	General	Yes	Yes	No	Yes	>7 hours	No	0	3	0	0	0	3	low	low	1	2	3	2	1	3	12
28	25-29 years	Urban	Dhaka	B.Sc.	Married	Government	Tertiary	>30k	3-5 years	<37 hours	Medicine	Yes	Yes	No	No	>7 hours	No	0	3	2	0	0	5	low	low	5	3	5	5	1	5	24
29	25-29 years	Rural	Chattogram	M.Sc.	Married	Government	Primary	20k-30k	3-5 years	<37 hours	Gynecology	Yes	No	No	Yes	≤7 hours	No	0	2	3	0	0	5	low	low	3	3	4	4	5	3	22
25.3	25-29 years	Urban	Dhaka	Diploma	Married	Government	Secondary	20k-30k	≥ 6 years	<37 hours	Surgery	Yes	No	No	No	≤7 hours	No	0	1	0	0	0	1	low	low	2	2	3	2	1	2	12
28	25-29 years	Urban	Chattogram	B.Sc.	Unmarried	Government	Primary	20k-30k	3-5 years	37-48 hours	General	Yes	Yes	No	Yes	≤7 hours	No	0	3	3	3	1	10	intermediate	intermediate & high	5	4	4	5	5	3	26
31.2	>29 years	Urban	Dhaka	B.Sc.	Married	Government	Tertiary	>30k	≥ 6 years	<37 hours	Medicine	Yes	No	No	Yes	≤7 hours	No	1	2	0	0	0	3	low	low	4	3	4	4	4	2	21
27.8	25-29 years	Rural	Chattogram	Diploma	Married	Government	Primary	>30k	<3 years	<37 hours	Medicine	Yes	Yes	Yes	Yes	≤7 hours	Yes	0	1	0	0	0	1	low	low	1	1	2	1	1	1	7
29	25-29 years	Urban	Sylhet	B.Sc.	Unmarried	Government	Tertiary	>30k	≥ 6 years	37-48 hours	Emergency	Yes	No	No	Yes	>7 hours	No	2	1	1	0	0	4	low	low	3	2	3	3	5	2	18
29.5	25-29 years	Urban	Others	M.Sc.	Married	Government	Secondary	20k-30k	≥ 6 years	<37 hours	General	Yes	Yes	No	No	≤7 hours	No	0	2	0	0	0	2	low	low	1	2	3	1	2	3	12
26.2	25-29 years	Urban	Others	B.Sc.	Unmarried	Government	Secondary	20k-30k	3-5 years	<37 hours	Pediatric	Yes	No	No	No	≤7 hours	No	0	1	0	0	0	1	low	low	2	3	3	3	3	3	17
39.2	>29 years	Rural	Dhaka	B.Sc.	Married	Government	Tertiary	>30k	≥ 6 years	<37 hours	Surgery	Yes	Yes	Yes	Yes	≤7 hours	No	0	2	0	0	0	2	low	low	2	2	3	5	5	2	19
32	>29 years	Urban	Others	Diploma	Married	Government	Secondary	20k-30k	3-5 years	37-48 hours	Medicine	Yes	No	No	No	≤7 hours	Yes	0	3	3	0	0	6	intermediate	intermediate & high	2	2	2	1	1	3	11
34	>29 years	Urban	Dhaka	M.Sc.	Married	Government	Secondary	>30k	≥ 6 years	<37 hours	Emergency	Yes	Yes	No	No	≤7 hours	No	0	3	2	0	0	5	low	low	3	3	3	3	2	3	17
28.4	25-29 years	Urban	Dhaka	B.Sc.	Married	Government	Tertiary	>30k	≥ 6 years	<37 hours	Surgery	Yes	No	No	Yes	>7 hours	No	0	2	1	0	0	3	low	low	2	2	2	2	4	4	16
29	25-29 years	Rural	Others	B.Sc.	Married	Government	Primary	20k-30k	3-5 years	<37 hours	Medicine	Yes	No	No	No	>7 hours	No	0	3	3	2	0	8	intermediate	intermediate & high	5	3	3	4	5	3	23
31	>29 years	Urban	Chattogram	B.Sc.	Unmarried	Government	Tertiary	>30k	≥ 6 years	>48 hours	Pediatric	Yes	No	No	No	≤7 hours	Yes	0	0	0	0	0	0	none	none	3	2	3	3	2	3	16
31.2	>29 years	Urban	Dhaka	Diploma	Unmarried	Government	Tertiary	20k-30k	≥ 6 years	<37 hours	Surgery	Yes	No	Yes	Yes	≤7 hours	No	0	0	0	0	0	0	none	none	3	2	3	4	5	1	18
30.4	>29 years	Urban	Dhaka	B.Sc.	Married	Government	Tertiary	>30k	≥ 6 years	<37 hours	Gynecology	Yes	No	Yes	Yes	≤7 hours	No	0	0	0	0	0	0	none	none	3	4	5	3	2	2	19
27	25-29 years	Urban	Dhaka	M.Sc.	Married	Government	Tertiary	20k-30k	3-5 years	<37 hours	Critical	Yes	No	Yes	Yes	≤7 hours	No	0	3	0	2	0	5	low	low	4	1	4	4	5	3	21
28	25-29 years	Urban	Dhaka	M.Sc.	Married	Government	Secondary	20k-30k	3-5 years	<37 hours	Medicine	Yes	Yes	No	Yes	>7 hours	No	0	3	0	0	0	3	low	low	3	3	3	4	2	2	17
30	>29 years	Urban	Others	M.Sc.	Married	Government	Secondary	>30k	3-5 years	<37 hours	Medicine	Yes	No	No	No	≤7 hours	No	0	1	0	0	0	1	low	low	3	2	3	2	1	2	13
33.3	>29 years	Urban	Sylhet	B.Sc.	Married	Government	Tertiary	>30k	≥ 6 years	37-48 hours	Medicine	Yes	No	No	No	>7 hours	No	0	3	0	0	0	3	low	low	2	5	3	2	5	2	19
35	>29 years	Urban	Sylhet	Diploma	Married	Government	Tertiary	>30k	≥ 6 years	37-48 hours	Gynecology	Yes	Yes	No	No	>7 hours	No	0	3	0	0	0	3	low	low	1	5	5	5	5	1	22
36.2	>29 years	Urban	Others	B.Sc.	Married	Government	Secondary	>30k	≥ 6 years	>48 hours	COVID-19	Yes	Yes	No	Yes	>7 hours	Yes	3	3	1	0	0	7	intermediate	intermediate & high	1	1	2	1	1	1	7
42	>29 years	Urban	Sylhet	B.Sc.	Married	Government	Tertiary	>30k	≥ 6 years	37-48 hours	Surgery	Yes	Yes	No	No	>7 hours	No	0	0	0	0	0	0	none	none	2	2	5	1	5	4	19
35	>29 years	Urban	Sylhet	B.Sc.	Married	Government	Tertiary	>30k	≥ 6 years	37-48 hours	Pediatric	Yes	Yes	No	No	≤7 hours	No	0	1	0	2	0	3	low	low	2	1	5	3	5	4	20
37.7	>29 years	Urban	Dhaka	Diploma	Married	Government	Tertiary	>30k	≥ 6 years	<37 hours	Medicine	Yes	No	No	Yes	≤7 hours	No	0	3	3	3	0	9	intermediate	intermediate & high	2	2	4	2	3	4	17
35	>29 years	Urban	Others	M.Sc.	Married	Government	Tertiary	20k-30k	3-5 years	<37 hours	Surgery	Yes	No	Yes	No	≤7 hours	Yes	0	1	0	0	0	1	low	low	1	1	3	1	1	1	8
28	25-29 years	Urban	Sylhet	Diploma	Married	Government	Tertiary	20k-30k	<3 years	37-48 hours	Medicine	Yes	Yes	No	No	≤7 hours	No	0	0	0	0	0	0	none	none	3	5	3	1	1	4	17
29	25-29 years	Urban	Others	M.Sc.	Married	Government	Secondary	20k-30k	≥ 6 years	<37 hours	Surgery	Yes	No	No	No	>7 hours	No	1	3	3	0	0	7	intermediate	intermediate & high	2	3	2	2	1	3	13
36	>29 years	Urban	Chattogram	M.Sc.	Married	Government	Secondary	>30k	≥ 6 years	37-48 hours	Pediatric	Yes	Yes	No	Yes	≤7 hours	No	0	0	0	0	0	0	none	none	1	1	3	1	1	1	8
27	25-29 years	Urban	Dhaka	B.Sc.	Unmarried	Government	Tertiary	>30k	≥ 6 years	<37 hours	Surgery	Yes	Yes	Yes	Yes	>7 hours	Yes	0	0	0	0	0	0	none	none	2	2	2	2	1	5	14
27	25-29 years	Urban	Others	M.Sc.	Married	Government	Secondary	20k-30k	3-5 years	<37 hours	Pediatric	No	No	No	Yes	>7 hours	No	0	1	3	0	0	4	low	low	1	2	2	2	1	2	10
27	25-29 years	Urban	Dhaka	M.Sc.	Unmarried	Government	Tertiary	20k-30k	3-5 years	37-48 hours	Medicine	Yes	No	No	No	≤7 hours	No	0	3	2	0	1	6	intermediate	intermediate & high	3	4	5	4	5	2	23
31	>29 years	Urban	Dhaka	M.Sc.	Married	Government	Tertiary	>30k	≥ 6 years	37-48 hours	Critical	Yes	Yes	No	Yes	≤7 hours	No	0	1	0	1	0	2	low	low	2	2	3	3	2	2	14
23	<25 years	Urban	Others	B.Sc.	Married	Government	Tertiary	<20k	3-5 years	37-48 hours	Critical	Yes	Yes	No	Yes	>7 hours	No	0	3	1	0	0	4	low	low	3	3	4	3	3	3	19
30	>29 years	Urban	Sylhet	Diploma	Married	Government	Tertiary	20k-30k	≥ 6 years	<37 hours	Critical	Yes	Yes	Yes	Yes	>7 hours	No	1	0	1	0	1	3	low	low	5	4	4	4	2	5	24
29	25-29 years	Urban	Sylhet	Diploma	Married	Government	Tertiary	20k-30k	3-5 years	37-48 hours	Medicine	Yes	No	No	No	≤7 hours	No	0	3	0	0	0	3	low	low	1	3	4	5	2	3	18
25.7	25-29 years	Urban	Dhaka	B.Sc.	Unmarried	Government	Tertiary	20k-30k	3-5 years	37-48 hours	Medicine	Yes	No	No	Yes	≤7 hours	No	0	2	1	0	0	3	low	low	2	2	3	3	2	2	14
32.8	>29 years	Urban	Sylhet	Diploma	Married	Government	Tertiary	20k-30k	≥ 6 years	37-48 hours	Medicine	Yes	No	Yes	No	≤7 hours	No	2	2	3	0	0	7	intermediate	intermediate & high	3	2	3	2	1	1	12
27.4	25-29 years	Urban	Dhaka	B.Sc.	Unmarried	Government	Tertiary	20k-30k	≥ 6 years	<37 hours	Gynecology	Yes	No	Yes	Yes	≤7 hours	No	0	2	0	0	0	2	low	low	2	2	2	2	2	1	11
40	>29 years	Urban	Sylhet	B.Sc.	Married	Government	Tertiary	>30k	≥ 6 years	<37 hours	General	Yes	No	No	Yes	>7 hours	No	1	1	0	0	0	2	low	low	2	2	2	2	2	4	14
32	>29 years	Urban	Others	M.Sc.	Married	Government	Tertiary	20k-30k	<3 years	<37 hours	Surgery	Yes	Yes	Yes	No	≤7 hours	Yes	0	1	0	1	0	2	low	low	3	4	4	4	5	2	22
28	25-29 years	Urban	Dhaka	Diploma	Married	Government	Tertiary	20k-30k	3-5 years	37-48 hours	Surgery	Yes	Yes	No	Yes	≤7 hours	No	0	0	0	0	0	0	none	none	2	2	3	1	1	2	11
27.8	25-29 years	Urban	Sylhet	Diploma	Married	Government	Tertiary	>30k	≥ 6 years	37-48 hours	COVID-19	Yes	No	No	Yes	≤7 hours	No	0	0	0	0	0	0	none	none	1	1	1	1	1	1	6
25.7	25-29 years	Urban	Dhaka	B.Sc.	Unmarried	Government	Tertiary	20k-30k	<3 years	<37 hours	Medicine	Yes	No	No	No	>7 hours	No	0	3	0	0	0	3	low	low	3	4	3	3	2	4	19
22.3	<25 years	Urban	Dhaka	Diploma	Unmarried	Government	Primary	<20k	<3 years	37-48 hours	General	Yes	Yes	Yes	Yes	≤7 hours	Yes	0	0	0	0	0	0	none	none	1	5	1	5	1	1	14
27	25-29 years	Urban	Chattogram	B.Sc.	Unmarried	Government	Tertiary	20k-30k	3-5 years	37-48 hours	COVID-19	Yes	Yes	No	No	>7 hours	No	0	1	0	0	0	1	low	low	1	1	3	3	1	2	11
34.7	>29 years	Urban	Dhaka	B.Sc.	Married	Government	Tertiary	>30k	≥ 6 years	<37 hours	Surgery	Yes	No	Yes	Yes	≤7 hours	No	0	2	0	0	0	2	low	low	2	2	2	3	4	2	15
25.3	25-29 years	Urban	Others	Diploma	Unmarried	Government	Secondary	20k-30k	≥ 6 years	<37 hours	Critical	Yes	No	No	Yes	>7 hours	No	0	0	1	0	0	1	low	low	1	2	3	3	1	2	12
25	25-29 years	Urban	Others	B.Sc.	Unmarried	Government	Tertiary	20k-30k	<3 years	<37 hours	Medicine	No	No	No	No	≤7 hours	Yes	0	2	1	0	0	3	low	low	5	1	4	5	4	3	22
30	>29 years	Urban	Dhaka	M.Sc.	Unmarried	Government	Secondary	20k-30k	3-5 years	<37 hours	COVID-19	Yes	Yes	No	No	≤7 hours	No	0	3	3	0	0	6	intermediate	intermediate & high	4	3	5	4	4	2	22
29.7	25-29 years	Urban	Dhaka	B.Sc.	Unmarried	Government	Tertiary	20k-30k	≥ 6 years	<37 hours	Surgery	Yes	Yes	Yes	Yes	≤7 hours	No	0	2	1	0	0	3	low	low	2	2	4	2	2	4	16
40.3	>29 years	Urban	Chattogram	M.Sc.	Married	Government	Secondary	>30k	≥ 6 years	37-48 hours	Gynecology	Yes	No	No	No	≤7 hours	No	1	2	0	0	0	3	low	low	1	5	3	1	1	1	12
33	>29 years	Urban	Sylhet	B.Sc.	Married	Government	Tertiary	>30k	≥ 6 years	<37 hours	Surgery	Yes	No	No	Yes	>7 hours	No	1	2	0	0	0	3	low	low	2	2	2	3	3	3	15
23	<25 years	Urban	Sylhet	B.Sc.	Unmarried	Government	Tertiary	20k-30k	<3 years	37-48 hours	Critical	Yes	No	Yes	No	≤7 hours	Yes	0	0	3	0	0	3	low	low	1	1	1	1	1	5	10
27.4	25-29 years	Urban	Dhaka	Diploma	Unmarried	Government	Tertiary	20k-30k	≥ 6 years	37-48 hours	Critical	Yes	Yes	No	No	>7 hours	No	0	0	0	0	0	0	none	none	1	1	3	1	1	3	10
35.2	>29 years	Urban	Dhaka	B.Sc.	Married	Government	Tertiary	>30k	≥ 6 years	<37 hours	Gynecology	Yes	No	Yes	Yes	≤7 hours	No	0	2	0	0	0	2	low	low	2	2	3	4	5	2	18
38	>29 years	Urban	Dhaka	B.Sc.	Married	Government	Tertiary	>30k	≥ 6 years	<37 hours	Surgery	Yes	No	Yes	Yes	≤7 hours	No	0	3	2	2	1	8	intermediate	intermediate & high	2	2	4	4	5	2	19
32.9	>29 years	Urban	Dhaka	Diploma	Married	Government	Secondary	>30k	3-5 years	37-48 hours	Medicine	Yes	Yes	No	No	>7 hours	No	0	0	0	0	0	0	none	none	1	1	3	1	1	1	8
54	>29 years	Urban	Sylhet	M.Sc.	Married	Government	Tertiary	>30k	≥ 6 years	37-48 hours	Emergency	Yes	Yes	No	Yes	>7 hours	No	1	0	0	0	0	1	low	low	3	3	3	4	3	3	19
28	25-29 years	Rural	Others	Diploma	Married	Government	Primary	20k-30k	≥ 6 years	37-48 hours	General	Yes	No	No	No	≤7 hours	No	0	0	0	0	0	0	none	none	1	1	2	1	1	3	9
33	>29 years	Urban	Sylhet	M.Sc.	Married	Government	Tertiary	>30k	≥ 6 years		Emergency	Yes	No	No	Yes	≤7 hours	No	0	0	0	0	0	0	none	none	1	5	1	5	1	1	14
28.6	25-29 years	Rural	Dhaka	M.Sc.	Unmarried	Government	Secondary	20k-30k	3-5 years	<37 hours	COVID-19	Yes	No	No	Yes	≤7 hours	No	0	2	1	0	0	3	low	low	5	5	5	5	5	5	30
27.8	25-29 years	Urban	Sylhet	B.Sc.	Married	Government	Tertiary	20k-30k	3-5 years	37-48 hours	Critical	Yes	No	No	Yes	≤7 hours	No	0	3	1	0	0	4	low	low	2	2	2	1	1	5	13
34.2	>29 years	Urban	Dhaka	B.Sc.	Married	Government	Tertiary	20k-30k	≥ 6 years	<37 hours	Surgery	Yes	No	No	Yes	≤7 hours	No	0	0	0	0	0	0	none	none	2	2	2	4	4	2	16
38.2	>29 years	Urban	Dhaka	Diploma	Married	Government	Tertiary	>30k	≥ 6 years	<37 hours	Surgery	Yes	No	Yes	Yes	≤7 hours	No	0	2	2	2	0	6	intermediate	intermediate & high	3	2	4	3	3	4	19
40	>29 years	Urban	Others	B.Sc.	Married	Government	Primary	20k-30k	≥ 6 years	37-48 hours	Medicine	Yes	No	No	No	≤7 hours	No	0	1	0	0	0	1	low	low	1	2	3	1	1	1	9
26.4	25-29 years	Urban	Dhaka	B.Sc.	Married	Government	Tertiary	20k-30k	3-5 years	<37 hours	Surgery	Yes	Yes	Yes	No	>7 hours	Yes	0	0	0	0	0	0	none	none	1	1	1	1	2	3	9
27.2	25-29 years	Urban	Dhaka	B.Sc.	Married	Government	Tertiary	20k-30k	3-5 years	<37 hours	Surgery	Yes	No	Yes	Yes	≤7 hours	No	0	1	1	0	0	2	low	low	2	2	2	1	1	5	13
26.8	25-29 years	Urban	Dhaka	Diploma	Married	Government	Tertiary	20k-30k	≥ 6 years	<37 hours	Critical	Yes	No	No	Yes	≤7 hours	No	0	3	1	0	0	4	low	low	2	3	4	2	1	2	14
33	>29 years	Rural	Chattogram	Diploma	Married	Government	Primary	20k-30k	≥ 6 years	>48 hours	Critical	Yes	No	No	No	≤7 hours	No	0	0	0	0	0	0	none	none	1	1	1	1	1	1	6
31.2	>29 years	Urban	Dhaka	Diploma	Married	Government	Tertiary	>30k	≥ 6 years	<37 hours	Gynecology	Yes	No	No	Yes	≤7 hours	No	0	1	0	0	0	1	low	low	3	3	1	3	4	2	16
28	25-29 years	Urban	Others	B.Sc.	Unmarried	Government	Tertiary	>30k	3-5 years	>48 hours	Medicine	Yes	No	No	No	≤7 hours	No	1	3	3	3	0	10	intermediate	intermediate & high	3	2	5	3	5	2	20
28	25-29 years	Rural	Dhaka	Diploma	Married	Government	Primary	20k-30k	<3 years	<37 hours	General	No	No	Yes	Yes	≤7 hours	No	0	3	3	0	0	6	intermediate	intermediate & high	2	2	3	3	2	3	15
35	>29 years	Urban	Sylhet	Diploma	Married	Government	Tertiary	>30k	≥ 6 years	<37 hours	Surgery	Yes	No	No	No	>7 hours	No	0	0	0	0	0	0	none	none	3	1	2	3	3	2	14
38	>29 years	Urban	Dhaka	M.Sc.	Married	Government	Tertiary	20k-30k	≥ 6 years	37-48 hours	General	Yes	Yes	Yes	Yes	>7 hours	Yes	0	0	0	0	0	0	none	none	2	5	3	2	2	2	16
29	25-29 years	Urban	Sylhet	Diploma	Married	Government	Tertiary	>30k	≥ 6 years	37-48 hours	Critical	Yes	No	No	No	>7 hours	Yes	0	3	3	1	0	7	intermediate	intermediate & high	1	1	2	1	1	4	10
23.5	<25 years	Urban	Dhaka	Diploma	Unmarried	Government	Tertiary	20k-30k	<3 years	<37 hours	General	Yes	Yes	No	Yes	≤7 hours	No	0	2	0	0	0	2	low	low	1	2	4	3	1	2	13
26.7	25-29 years	Urban	Sylhet	Diploma	Unmarried	Government	Tertiary	20k-30k	<3 years	37-48 hours	Medicine	Yes	Yes	Yes	No	≤7 hours	No	0	0	0	0	0	0	none	none	2	5	3	2	5	2	19
31	>29 years	Urban	Dhaka	M.Sc.	Unmarried	Government	Tertiary	20k-30k	≥ 6 years	<37 hours	Critical	Yes	Yes	No	Yes	>7 hours	No	0	0	0	0	0	0	none	none	1	2	3	3	2	3	14
35	>29 years	Urban	Sylhet	Diploma	Married	Government	Tertiary	>30k	3-5 years	37-48 hours	General	Yes	Yes	No	Yes	>7 hours	No	0	0	1	0	0	1	low	low	5	5	5	5	5	1	26
29	25-29 years	Urban	Dhaka	Diploma	Married	Government	Secondary	>30k	≥ 6 years	37-48 hours	Medicine	Yes	Yes	No	No	≤7 hours	No	0	3	1	0	1	5	low	low	2	3	3	2	1	1	12
30	>29 years	Urban	Dhaka	M.Sc.	Unmarried	Government	Tertiary	20k-30k	≥ 6 years	<37 hours	Critical	Yes	No	No	Yes	≤7 hours	No	0	3	3	0	0	6	intermediate	intermediate & high	3	3	4	4	2	3	19
27	25-29 years	Urban	Dhaka	B.Sc.	Unmarried	Government	Tertiary	20k-30k	3-5 years	37-48 hours	Critical	Yes	Yes	No	Yes	>7 hours	No	0	0	0	0	1	1	low	low	3	2	5	5	3	3	21
27.6	25-29 years	Urban	Dhaka	Diploma	Married	Government	Tertiary	20k-30k	≥ 6 years	<37 hours	Gynecology	Yes	No	Yes	Yes	≤7 hours	No	2	2	1	0	0	5	low	low	3	4	4	3	3	2	19
26	25-29 years	Urban	Dhaka	B.Sc.	Unmarried	Government	Tertiary	20k-30k	<3 years	37-48 hours	Medicine	Yes	No	No	No	≤7 hours	No	0	3	3	0	0	6	intermediate	intermediate & high	5	5	5	5	1	1	22
35	>29 years	Urban	Sylhet	B.Sc.	Married	Government	Tertiary	>30k	≥ 6 years	37-48 hours	Surgery	Yes	Yes	No	Yes	>7 hours	No	1	0	0	1	1	3	low	low	3	4	4	4	5	1	21
32.4	>29 years	Urban	Dhaka	B.Sc.	Married	Government	Tertiary	20k-30k	≥ 6 years	<37 hours	Critical	Yes	No	No	Yes	≤7 hours	No	0	0	0	0	0	0	none	none	2	2	2	3	2	4	15
34.9	>29 years	Rural	Dhaka	B.Sc.	Married	Government	Tertiary	>30k	≥ 6 years	<37 hours	Gynecology	Yes	No	No	Yes	≤7 hours	No	0	2	0	0	0	2	low	low	2	2	1	1	2	4	12
26.5	25-29 years	Urban	Dhaka	B.Sc.	Unmarried	Government	Tertiary	20k-30k	3-5 years	<37 hours	Surgery	Yes	No	No	Yes	≤7 hours	No	0	1	0	1	1	3	low	low	1	2	2	1	1	3	10
29	25-29 years	Urban	Others	B.Sc.	Married	Government	Tertiary	>30k	3-5 years	<37 hours	Surgery	Yes	No	No	Yes	≤7 hours	No	0	3	0	0	0	3	low	low	2	2	3	1	2	3	13
29.7	25-29 years	Urban	Dhaka	Diploma	Married	Government	Tertiary	20k-30k	≥ 6 years	<37 hours	Surgery	Yes	No	No	No	≤7 hours	No	1	2	3	1	0	7	intermediate	intermediate & high	4	3	4	5	5	5	26
25	25-29 years	Urban	Chattogram	Diploma	Married	Government	Secondary	20k-30k	3-5 years	<37 hours	Medicine	Yes	No	No	Yes	>7 hours	No	0	0	1	0	0	1	low	low	3	1	3	5	5	3	20
27	25-29 years	Urban	Sylhet	Diploma	Unmarried	Government	Tertiary	20k-30k	3-5 years	<37 hours	Surgery	Yes	No	No	Yes	>7 hours	No	1	0	0	0	0	1	low	low	3	3	3	3	3	3	18
27	25-29 years	Urban	Sylhet	Diploma	Unmarried	Government	Tertiary	20k-30k	3-5 years	<37 hours	Emergency	Yes	No	No	Yes	>7 hours	No	1	1	0	0	0	2	low	low	2	2	2	2	2	4	14
34	>29 years	Urban	Sylhet	Diploma	Married	Government	Tertiary	>30k	≥ 6 years	37-48 hours	Emergency	Yes	Yes	Yes	Yes	>7 hours	No	1	0	1	0	0	2	low	low	2	3	3	2	3	2	15
26.5	25-29 years	Urban	Dhaka	Diploma	Married	Government	Tertiary	20k-30k	≥ 6 years	37-48 hours	General	Yes	Yes	No	No	>7 hours	No	0	0	0	0	0	0	none	none	1	1	1	1	1	5	10
33.7	>29 years	Urban	Dhaka	Diploma	Married	Government	Tertiary	20k-30k	≥ 6 years	<37 hours	Gynecology	Yes	No	No	Yes	≤7 hours	No	1	2	1	0	0	4	low	low	3	3	4	3	3	3	19
29.2	25-29 years	Urban	Dhaka	Diploma	Married	Government	Tertiary	>30k	≥ 6 years	<37 hours	Surgery	Yes	No	Yes	Yes	≤7 hours	No	0	2	0	0	0	2	low	low	2	2	2	2	2	1	11
34.2	>29 years	Rural	Dhaka	B.Sc.	Married	Government	Tertiary	>30k	≥ 6 years	<37 hours	Surgery	Yes	Yes	No	Yes	≤7 hours	No	0	1	0	0	0	1	low	low	3	2	3	4	5	2	19
29.8	25-29 years	Urban	Sylhet	B.Sc.	Married	Government	Secondary	20k-30k	3-5 years	37-48 hours	COVID-19	Yes	No	No	No	>7 hours	No	0	0	2	0	0	2	low	low	2	2	3	2	2	3	14
31	>29 years	Urban	Dhaka	Diploma	Married	Government	Tertiary	20k-30k	≥ 6 years	37-48 hours	COVID-19	Yes	No	No	No	≤7 hours	No	0	1	0	0	0	1	low	low	1	1	3	1	2	1	9
27.2	25-29 years	Urban	Dhaka	B.Sc.	Married	Government	Tertiary	20k-30k	3-5 years	<37 hours	Surgery	Yes	No	No	Yes	≤7 hours	No	0	1	0	0	0	1	low	low	2	2	1	2	4	2	13
30	>29 years	Urban	Dhaka	Diploma	Married	Government	Secondary	20k-30k	3-5 years	37-48 hours	Medicine	Yes	No	Yes	No	≤7 hours	No	0	3	0	0	0	3	low	low	1	1	3	1	1	2	9
29	25-29 years	Urban	Sylhet	B.Sc.	Unmarried	Government	Tertiary	20k-30k	3-5 years	<37 hours	Medicine	Yes	Yes	No	No	>7 hours	No	0	2	2	2	1	7	intermediate	intermediate & high	4	2	4	3	3	4	20
31.8	>29 years	Rural	Others	B.Sc.	Unmarried	Government	Secondary	20k-30k	<3 years	<37 hours	Critical	Yes	No	No	No	>7 hours	No	1	3	2	0	0	6	intermediate	intermediate & high	3	3	3	3	1	3	16
35.2	>29 years	Urban	Others	B.Sc.	Married	Government	Secondary	>30k	≥ 6 years	<37 hours	COVID-19	Yes	Yes	No	Yes	>7 hours	No	3	3	1	0	0	7	intermediate	intermediate & high	1	1	2	1	1	2	8
25	25-29 years	Urban	Others	Diploma	Unmarried	Government	Secondary	20k-30k	3-5 years	<37 hours	Medicine	Yes	Yes	No	Yes	>7 hours	No	0	0	0	0	0	0	none	none	1	1	1	1	1	2	7
24.3	<25 years	Urban	Others	Diploma	Unmarried	Government	Secondary	<20k	<3 years	37-48 hours	Pediatric	Yes	Yes	No	No	>7 hours	No	0	0	0	0	0	0	none	none	2	3	3	2	3	2	15
32	>29 years	Urban	Sylhet	Diploma	Married	Government	Secondary	>30k	≥ 6 years	37-48 hours	Critical	Yes	No	Yes	No	≤7 hours	No	0	0	0	0	0	0	none	none	1	2	2	3	2	1	11
28.6	25-29 years	Urban	Dhaka	Diploma	Married	Government	Tertiary	20k-30k	≥ 6 years	<37 hours	Medicine	Yes	No	No	Yes	≤7 hours	No	0	2	0	0	0	2	low	low	4	3	3	4	4	2	20
30	>29 years	Urban	Dhaka	B.Sc.	Married	Government	Tertiary	>30k	≥ 6 years	<37 hours	Critical	Yes	No	No	No	≤7 hours	No	1	1	0	0	0	2	low	low	1	2	3	4	3	2	15
29	25-29 years	Urban	Sylhet	Diploma	Married	Government	Tertiary	20k-30k	<3 years	37-48 hours	Medicine	Yes	Yes	No	No	≤7 hours	No	0	0	0	0	0	0	none	none	3	5	3	1	1	4	17
50	>29 years	Urban	Dhaka	M.Sc.	Married	Government	Tertiary	>30k	≥ 6 years	<37 hours	General	Yes	No	No	Yes	≤7 hours	No	0	3	0	0	0	3	low	low	2	4	4	1	1	1	13
38	>29 years	Urban	Dhaka	M.Sc.	Married	Government	Tertiary	>30k	≥ 6 years	<37 hours	Medicine	Yes	No	Yes	Yes	≤7 hours	No	0	1	0	0	0	1	low	low	1	1	3	2	1	3	11
40	>29 years	Urban	Sylhet	M.Sc.	Married	Government	Tertiary	>30k	≥ 6 years	<37 hours	Critical	Yes	Yes	Yes	Yes	>7 hours	No	0	1	1	0	0	2	low	low	2	2	1	2	2	3	12
24.7	<25 years	Urban	Dhaka	Diploma	Unmarried	Government	Tertiary	20k-30k	3-5 years	<37 hours	Gynecology	Yes	No	No	Yes	≤7 hours	No	0	2	1	0	0	3	low	low	2	2	2	2	3	2	13
25.7	25-29 years	Urban	Dhaka	B.Sc.	Unmarried	Government	Tertiary	20k-30k	<3 years	<37 hours	Medicine	Yes	No	No	Yes	≤7 hours	No	0	0	0	0	0	0	none	none	1	3	2	5	2	3	16
26	25-29 years	Urban	Dhaka	B.Sc.	Unmarried	Government	Tertiary	20k-30k	<3 years	<37 hours	Surgery	Yes	No	No	Yes	≤7 hours	No	0	0	0	0	0	0	none	none	2	2	3	3	2	2	14
30	>29 years	Rural	Others	M.Sc.	Unmarried	Government	Primary	20k-30k	<3 years	37-48 hours	Critical	Yes	No	Yes	No	≤7 hours	No	0	0	0	0	0	0	none	none	1	4	2	3	1	1	12
30	>29 years	Urban	Others	M.Sc.	Married	Government	Tertiary	20k-30k	3-5 years	<37 hours	Surgery	Yes	No	No	No	≤7 hours	No	0	0	0	1	0	1	low	low	5	5	5	5	4	5	29
23.7	<25 years	Urban	Dhaka	Diploma	Married	Government	Tertiary	20k-30k	<3 years	<37 hours	General	Yes	Yes	Yes	No	≤7 hours	Yes	0	3	0	0	0	3	low	low	3	2	2	3	3	1	14
23	<25 years	Urban	Dhaka	Diploma	Unmarried	Government	Secondary	<20k	<3 years	37-48 hours	General	Yes	Yes	Yes	Yes	>7 hours	Yes	1	0	0	0	0	1	low	low	2	2	3	5	2	2	16
30	>29 years	Urban	Sylhet	Diploma	Married	Government	Tertiary	>30k	≥ 6 years	37-48 hours	Critical	Yes	No	No	Yes	>7 hours	No	0	0	0	0	0	0	none	none	5	2	2	4	2	4	19
26.7	25-29 years	Urban	Dhaka	B.Sc.	Unmarried	Government	Tertiary	20k-30k	<3 years	<37 hours	Surgery	Yes	No	No	Yes	>7 hours	No	2	3	3	3	3	14	high	intermediate & high	4	4	5	3	2	1	19
28	25-29 years	Urban	Dhaka	Diploma	Unmarried	Government	Tertiary	>30k	≥ 6 years	<37 hours	Critical	Yes	No	No	Yes	>7 hours	No	0	3	3	0	1	7	intermediate	intermediate & high	2	2	5	3	2	1	15
25.6	25-29 years	Urban	Dhaka	B.Sc.	Married	Government	Tertiary	20k-30k	3-5 years	<37 hours	Surgery	Yes	No	No	No	>7 hours	No	0	2	0	0	0	2	low	low	2	4	2	3	2	2	15
28.6	25-29 years	Urban	Dhaka	B.Sc.	Married	Government	Tertiary	20k-30k	≥ 6 years	37-48 hours	Critical	Yes	Yes	No	No	≤7 hours	No	0	1	1	2	1	5	low	low	3	4	3	3	2	3	18
33	>29 years	Urban	Dhaka	B.Sc.	Married	Government	Tertiary	20k-30k	≥ 6 years	<37 hours	General	No	No	No	No	≤7 hours	No	0	3	3	1	0	7	intermediate	intermediate & high	5	5	5	5	4	1	25
26	25-29 years	Urban	Dhaka	B.Sc.	Unmarried	Government	Tertiary	20k-30k	<3 years	<37 hours	Critical	Yes	Yes	No	No	≤7 hours	No	0	2	0	0	0	2	low	low	2	3	3	2	2	3	15
26	25-29 years	Rural	Dhaka	Diploma	Unmarried	Government	Tertiary	20k-30k	3-5 years	37-48 hours	Critical	Yes	No	No	Yes	≤7 hours	No	0	1	2	0	0	3	low	low	2	1	2	2	2	4	13
54.5	>29 years	Urban	Dhaka	M.Sc.	Married	Government	Secondary	>30k	≥ 6 years	37-48 hours	General	Yes	Yes	No	Yes	≤7 hours	No	0	0	0	0	0	0	none	none	1	4	4	1	1	4	15
27.3	25-29 years	Urban	Dhaka	Diploma	Married	Government	Tertiary	>30k	3-5 years	<37 hours	Surgery	Yes	No	No	Yes	≤7 hours	No	0	3	1	0	0	4	low	low	3	3	3	3	2	3	17
27	25-29 years	Urban	Sylhet	Diploma	Married	Government	Tertiary	20k-30k	3-5 years	37-48 hours	Emergency	Yes	Yes	No	Yes	>7 hours	No	1	1	0	0	0	2	low	low	3	5	3	3	5	3	22
30.2	>29 years	Urban	Dhaka	B.Sc.	Married	Government	Tertiary	>30k	≥ 6 years	<37 hours	Surgery	Yes	No	Yes	Yes	≤7 hours	No	0	2	1	0	0	3	low	low	2	2	3	2	2	4	15
33.7	>29 years	Urban	Dhaka	B.Sc.	Married	Government	Tertiary	>30k	≥ 6 years	<37 hours	Surgery	Yes	No	Yes	Yes	≤7 hours	No	0	1	1	0	0	2	low	low	2	2	2	2	2	4	14
34	>29 years	Urban	Chattogram	Diploma	Married	Government	Tertiary	20k-30k	<3 years	>48 hours	Pediatric	Yes	No	No	Yes	≤7 hours	No	0	3	0	0	0	3	low	low	2	1	2	1	1	5	12
29.3	25-29 years	Rural	Chattogram	Diploma	Married	Government	Primary	20k-30k	≥ 6 years	37-48 hours	General	No	No	No	No	≤7 hours	No	0	1	1	0	0	2	low	low	1	3	3	2	2	3	14
35	>29 years	Urban	Sylhet	Diploma	Married	Government	Tertiary	>30k	≥ 6 years	37-48 hours	General	Yes	Yes	No	No	>7 hours	No	0	3	0	0	0	3	low	low	1	5	5	5	5	1	22
28	25-29 years	Urban	Dhaka	B.Sc.	Married	Government	Tertiary	20k-30k	3-5 years	<37 hours	Critical	Yes	Yes	Yes	Yes	>7 hours	No	0	0	0	0	0	0	none	none	3	3	3	3	3	4	19
31	>29 years	Urban	Dhaka	M.Sc.	Unmarried	Government	Tertiary	20k-30k	≥ 6 years	37-48 hours	Surgery	Yes	Yes	No	No	>7 hours	No	0	3	2	0	0	5	low	low	4	4	4	3	2	3	20
28.3	25-29 years	Urban	Dhaka	M.Sc.	Unmarried	Government	Tertiary	20k-30k	3-5 years	<37 hours	Pediatric	Yes	No	No	No	>7 hours	Yes	0	0	0	0	0	0	none	none	1	1	1	1	1	2	7
30	>29 years	Urban	Dhaka	M.Sc.	Married	Government	Tertiary	20k-30k	<3 years	37-48 hours	Medicine	Yes	No	No	Yes	>7 hours	No	0	3	2	0	0	5	low	low	2	2	3	3	2	4	16
28	25-29 years	Urban	Sylhet	M.Sc.	Unmarried	Government	Tertiary	20k-30k	3-5 years	<37 hours	Critical	Yes	Yes	No	No	≤7 hours	No	0	3	1	3	0	7	intermediate	intermediate & high	4	5	5	5	5	2	26
29	25-29 years	Rural	Sylhet	M.Sc.	Unmarried	Government	Tertiary	20k-30k	3-5 years	<37 hours	Medicine	Yes	No	No	No	>7 hours	No	0	3	0	2	0	5	low	low	3	1	5	4	5	1	19
29.6	25-29 years	Urban	Dhaka	Diploma	Married	Government	Tertiary	20k-30k	≥ 6 years	<37 hours	Medicine	Yes	No	Yes	Yes	≤7 hours	No	1	1	1	0	0	3	low	low	3	4	4	3	4	1	19
36	>29 years	Rural	Dhaka	B.Sc.	Married	Government	Secondary	>30k	≥ 6 years	<37 hours	Surgery	Yes	No	No	No	≤7 hours	No	0	0	0	0	0	0	none	none	2	2	1	1	5	5	16
27	25-29 years	Urban	Dhaka	B.Sc.	Unmarried	Government	Tertiary	20k-30k	≥ 6 years	<37 hours	Pediatric	Yes	No	No	No	>7 hours	No	0	0	0	0	0	0	none	none	1	1	1	1	1	5	10
30	>29 years	Urban	Sylhet	B.Sc.	Married	Government	Tertiary	>30k	≥ 6 years	<37 hours	General	Yes	No	No	Yes	>7 hours	No	1	2	0	0	0	3	low	low	2	2	2	3	3	3	15
32	>29 years	Urban	Dhaka	B.Sc.	Married	Government	Tertiary	>30k	≥ 6 years	<37 hours	Medicine	Yes	No	No	Yes	≤7 hours	No	0	1	0	0	0	1	low	low	2	2	2	2	4	4	16
26.7	25-29 years	Urban	Dhaka	M.Sc.	Married	Government	Tertiary	20k-30k	3-5 years	<37 hours	Gynecology	Yes	No	No	No	≤7 hours	No	0	3	3	1	0	7	intermediate	intermediate & high	3	2	3	3	3	1	15
46.4	>29 years	Urban	Dhaka	M.Sc.	Married	Government	Tertiary	>30k	≥ 6 years	<37 hours	Surgery	Yes	No	Yes	Yes	≤7 hours	No	1	1	1	0	0	3	low	low	2	4	5	1	3	4	19
32.3	>29 years	Urban	Chattogram	Diploma	Married	Government	Secondary	>30k	≥ 6 years	<37 hours	Medicine	Yes	No	No	No	≤7 hours	No	0	3	1	0	0	4	low	low	3	2	3	3	5	2	18
25	25-29 years	Urban	Dhaka	B.Sc.	Unmarried	Government	Secondary	20k-30k	3-5 years	37-48 hours	Medicine	Yes	No	No	No	>7 hours	No	1	3	3	0	0	7	intermediate	intermediate & high	3	3	4	4	2	3	19
32	>29 years	Urban	Sylhet	M.Sc.	Unmarried	Government	Tertiary	20k-30k	≥ 6 years	37-48 hours	Surgery	Yes	Yes	No	No	≤7 hours	Yes	1	1	0	1	0	3	low	low	1	2	2	1	1	3	10
26	25-29 years	Urban	Chattogram	Diploma	Married	Government	Tertiary	20k-30k	3-5 years	>48 hours	Critical	No	No	No	No	>7 hours	No	2	3	3	3	2	13	high	intermediate & high	2	3	4	4	4	2	19
26	25-29 years	Urban	Dhaka	B.Sc.	Unmarried	Government	Tertiary	20k-30k	<3 years	<37 hours	Surgery	Yes	Yes	Yes	Yes	≤7 hours	Yes	0	0	0	0	0	0	none	none	1	1	3	2	2	2	11
33.2	>29 years	Urban	Dhaka	Diploma	Married	Government	Tertiary	20k-30k	≥ 6 years	<37 hours	Surgery	Yes	No	Yes	Yes	≤7 hours	No	0	3	2	0	0	5	low	low	2	2	3	4	4	2	17
26	25-29 years	Urban	Dhaka	Diploma	Unmarried	Government	Tertiary	20k-30k	3-5 years	37-48 hours	Critical	Yes	No	No	No	>7 hours	No	0	2	1	0	0	3	low	low	2	2	3	2	1	1	11
42	>29 years	Urban	Sylhet	M.Sc.	Married	Government	Tertiary	>30k	≥ 6 years	<37 hours	General	Yes	No	No	Yes	>7 hours	No	0	0	0	0	0	0	none	none	2	4	3	3	4	1	17
38.8	>29 years	Urban	Dhaka	B.Sc.	Married	Government	Tertiary	>30k	≥ 6 years	<37 hours	Surgery	Yes	No	No	Yes	≤7 hours	No	0	1	0	0	0	1	low	low	2	2	4	2	2	1	13
31.2	>29 years	Urban	Sylhet	M.Sc.	Married	Government	Tertiary	20k-30k	≥ 6 years	>48 hours	General	Yes	No	Yes	Yes	≤7 hours	No	1	2	0	0	0	3	low	low	3	2	4	3	4	3	19
36	>29 years	Urban	Sylhet	Diploma	Married	Government	Tertiary	20k-30k	≥ 6 years	37-48 hours	Medicine	Yes	No	No	No	≤7 hours	No	0	3	0	0	0	3	low	low	1	3	3	3	4	4	18
34.2	>29 years	Urban	Dhaka	M.Sc.	Married	Government	Tertiary	>30k	≥ 6 years	<37 hours	Medicine	Yes	No	No	Yes	≤7 hours	No	0	3	3	1	0	7	intermediate	intermediate & high	3	3	3	4	4	3	20
32.4	>29 years	Urban	Dhaka	B.Sc.	Married	Government	Tertiary	>30k	≥ 6 years	<37 hours	Critical	Yes	No	No	No	≤7 hours	No	0	2	0	0	0	2	low	low	2	3	2	3	4	2	16
24.2	<25 years	Urban	Dhaka	Diploma	Married	Government	Tertiary	20k-30k	3-5 years	<37 hours	Critical	Yes	No	No	Yes	>7 hours	Yes	0	0	0	0	0	0	none	none	1	1	3	2	2	2	11
36.5	>29 years	Urban	Sylhet	B.Sc.	Married	Government	Secondary	>30k	≥ 6 years	37-48 hours	Critical	Yes	No	No	No	≤7 hours	No	0	1	0	0	0	1	low	low	2	3	2	1	3	4	15
22.4	<25 years	Rural	Others	B.Sc.	Unmarried	Government	Tertiary	<20k	<3 years	<37 hours	Medicine	Yes	No	Yes	Yes	>7 hours	Yes	0	0	0	0	0	0	none	none	1	2	3	2	1	2	11
29	25-29 years	Urban	Dhaka	Diploma	Unmarried	Government	Tertiary	20k-30k	≥ 6 years	37-48 hours	Critical	Yes	No	No	Yes	≤7 hours	No	2	3	3	0	0	8	intermediate	intermediate & high	3	3	5	5	5	4	25
30	>29 years	Urban	Sylhet	B.Sc.	Married	Government	Tertiary	>30k	≥ 6 years	<37 hours	Surgery	Yes	Yes	No	No	≤7 hours	No	0	0	0	0	0	0	none	none	2	2	5	1	5	4	19
54	>29 years	Urban	Sylhet	M.Sc.	Married	Government	Tertiary	>30k	≥ 6 years	<37 hours	Critical	Yes	Yes	Yes	Yes	>7 hours	No	0	0	0	0	0	0	none	none	2	3	3	2	2	4	16
30	>29 years	Urban	Sylhet	Diploma	Married	Government	Tertiary	>30k	3-5 years	37-48 hours	Critical	Yes	No	No	No	≤7 hours	No	0	0	0	0	0	0	none	none	1	1	1	1	1	5	10
46	>29 years	Urban	Sylhet	M.Sc.	Married	Government	Tertiary	>30k	≥ 6 years	37-48 hours	Gynecology	Yes	Yes	No	No	>7 hours	No	0	3	0	0	0	3	low	low	1	5	5	5	5	1	22
46.05	>29 years	Urban	Chattogram	Diploma	Married	Government	Primary	>30k	≥ 6 years	37-48 hours	General	Yes	Yes	No	No	≤7 hours	No	0	3	1	0	0	4	low	low	3	1	1	2	1	2	10
26.6	25-29 years	Urban	Dhaka	M.Sc.	Married	Government	Tertiary	20k-30k	3-5 years	37-48 hours	COVID-19	Yes	Yes	No	Yes	≤7 hours	No	0	0	0	0	0	0	none	none	2	3	3	2	1	3	14
40	>29 years	Urban	Sylhet	B.Sc.	Married	Government	Tertiary	>30k	≥ 6 years	37-48 hours	Gynecology	Yes	Yes	No	No	>7 hours	No	0	3	0	0	0	3	low	low	1	5	5	5	5	1	22
43.4	>29 years	Urban	Sylhet	Diploma	Married	Government	Tertiary	>30k	≥ 6 years	<37 hours	Surgery	Yes	Yes	Yes	Yes	≤7 hours	No	1	1	1	0	0	3	low	low	4	3	2	3	3	3	18
24.6	<25 years	Urban	Dhaka	B.Sc.	Unmarried	Government	Tertiary	20k-30k	<3 years	<37 hours	Pediatric	Yes	No	No	No	>7 hours	No	0	2	2	0	0	4	low	low	3	2	3	2	2	3	15
27	25-29 years	Urban	Chattogram	M.Sc.	Married	Government	Tertiary	>30k	3-5 years	37-48 hours	General	Yes	Yes	No	No	≤7 hours	No	0	0	0	0	0	0	none	none	5	3	5	4	5	5	27
32.2	>29 years	Urban	Chattogram	B.Sc.	Married	Government	Tertiary	20k-30k	≥ 6 years	<37 hours	Critical	Yes	No	No	No	≤7 hours	Yes	0	3	0	0	0	3	low	low	1	2	1	2	1	2	9
40	>29 years	Urban	Sylhet	B.Sc.	Married	Government	Tertiary	>30k	≥ 6 years	37-48 hours	Gynecology	Yes	Yes	No	No	>7 hours	No	0	1	0	2	0	3	low	low	2	1	5	3	5	4	20
26.5	25-29 years	Urban	Dhaka	Diploma	Unmarried	Government	Tertiary	20k-30k	<3 years	37-48 hours	Critical	Yes	Yes	No	Yes	>7 hours	No	0	1	0	0	0	1	low	low	3	2	3	1	1	2	12
33	>29 years	Urban	Dhaka	B.Sc.	Married	Government	Tertiary	>30k	≥ 6 years	37-48 hours	Critical	Yes	Yes	No	No	>7 hours	No	0	1	0	0	0	1	low	low	1	2	3	2	2	2	12
24.4	<25 years	Urban	Dhaka	B.Sc.	Married	Government	Tertiary	20k-30k	<3 years	37-48 hours	Medicine	Yes	Yes	No	Yes	>7 hours	No	0	3	0	0	0	3	low	low	5	3	3	5	5	1	22
35.2	>29 years	Urban	Dhaka	Diploma	Married	Government	Tertiary	>30k	≥ 6 years	<37 hours	Surgery	Yes	No	Yes	Yes	>7 hours	No	0	2	1	0	0	3	low	low	2	2	2	2	2	4	14
35.2	>29 years	Urban	Dhaka	B.Sc.	Married	Government	Tertiary	>30k	≥ 6 years	<37 hours	Surgery	Yes	No	No	Yes	≤7 hours	No	0	2	0	0	0	2	low	low	1	2	2	2	2	4	13
35	>29 years	Rural	Chattogram	B.Sc.	Married	Government	Primary	20k-30k	3-5 years	37-48 hours	General	Yes	No	No	Yes	>7 hours	No	0	1	0	0	0	1	low	low	2	1	2	2	2	4	13
29.7	25-29 years	Urban	Dhaka	B.Sc.	Married	Government	Tertiary	>30k	≥ 6 years	<37 hours	Surgery	Yes	No	Yes	Yes	≤7 hours	No	0	0	0	0	0	0	none	none	3	3	3	3	4	2	18
34	>29 years	Urban	Sylhet	Diploma	Married	Government	Tertiary	20k-30k	<3 years	37-48 hours	Critical	Yes	Yes	No	No	>7 hours	No	0	3	3	0	0	6	intermediate	intermediate & high	1	2	2	1	1	1	8
26	25-29 years	Urban	Dhaka	Diploma	Married	Government	Tertiary	20k-30k	3-5 years	>48 hours	Critical	Yes	No	No	Yes	>7 hours	No	0	3	1	0	0	4	low	low	2	1	2	4	2	3	14
31.7	>29 years	Rural	Dhaka	B.Sc.	Married	Government	Tertiary	>30k	≥ 6 years	37-48 hours	Surgery	Yes	No	No	Yes	≤7 hours	No	0	3	2	0	0	5	low	low	2	1	1	2	1	5	12
36	>29 years	Urban	Sylhet	B.Sc.	Married	Government	Tertiary	>30k	≥ 6 years	<37 hours	Emergency	Yes	No	No	No	>7 hours	No	1	1	0	0	0	2	low	low	3	3	2	3	2	3	16
25.2	25-29 years	Urban	Dhaka	B.Sc.	Unmarried	Government	Tertiary	20k-30k	<3 years	37-48 hours	Medicine	Yes	No	Yes	Yes	≤7 hours	No	0	0	1	0	0	1	low	low	2	2	1	3	1	3	12
30.7	>29 years	Urban	Dhaka	B.Sc.	Unmarried	Government	Secondary	>30k	≥ 6 years	37-48 hours	Critical	Yes	No	No	No	≤7 hours	No	0	1	0	0	0	1	low	low	1	2	3	2	3	3	14
29.6	25-29 years	Rural	Dhaka	B.Sc.	Unmarried	Government	Tertiary	>30k	≥ 6 years	<37 hours	Surgery	Yes	No	Yes	Yes	≤7 hours	No	0	1	0	0	0	1	low	low	2	2	4	4	4	2	18
42.7	>29 years	Urban	Dhaka	B.Sc.	Married	Government	Tertiary	>30k	≥ 6 years	<37 hours	Surgery	Yes	Yes	Yes	Yes	≤7 hours	No	0	1	0	0	0	1	low	low	2	2	3	2	2	1	12
28	25-29 years	Urban	Dhaka	M.Sc.	Married	Government	Tertiary	>30k	3-5 years	<37 hours	Gynecology	Yes	No	No	Yes	≤7 hours	No	0	3	2	0	0	5	low	low	4	4	5	4	5	5	27
30	>29 years	Urban	Dhaka	M.Sc.	Married	Government	Tertiary	20k-30k	≥ 6 years	<37 hours	Surgery	Yes	Yes	Yes	No	>7 hours	No	0	0	0	0	0	0	none	none	1	1	1	1	1	5	10
33	>29 years	Urban	Sylhet	Diploma	Married	Government	Tertiary	>30k	≥ 6 years	37-48 hours	Pediatric	Yes	Yes	No	No	>7 hours	No	0	1	0	2	0	3	low	low	2	1	5	3	5	4	20
30	>29 years	Rural	Sylhet	M.Sc.	Unmarried	Government	Tertiary	20k-30k	≥ 6 years	<37 hours	Medicine	Yes	No	No	No	≤7 hours	No	0	3	0	2	0	5	low	low	3	1	5	4	5	1	19
39.6	>29 years	Urban	Dhaka	Diploma	Married	Government	Tertiary	>30k	≥ 6 years	<37 hours	Surgery	Yes	No	Yes	Yes	≤7 hours	No	1	1	0	0	0	2	low	low	2	4	4	3	3	2	18
26	25-29 years	Urban	Chattogram	Diploma	Married	Government	Tertiary	20k-30k	<3 years	<37 hours	Surgery	Yes	Yes	No	No	>7 hours	No	0	0	0	0	0	0	none	none	1	2	1	1	1	2	8
32	>29 years	Urban	Dhaka	Diploma	Married	Government	Tertiary	20k-30k	≥ 6 years	<37 hours	Medicine	Yes	No	No	No	≤7 hours	No	3	3	0	1	0	7	intermediate	intermediate & high	3	3	4	3	5	1	19
26.5	25-29 years	Urban	Dhaka	M.Sc.	Married	Government	Tertiary	20k-30k	<3 years	37-48 hours	Medicine	Yes	Yes	No	Yes	≤7 hours	No	0	1	0	0	0	1	low	low	2	2	3	3	3	3	16
24.8	<25 years	Urban	Dhaka	Diploma	Unmarried	Government	Tertiary	<20k	3-5 years	<37 hours	Critical	Yes	No	No	No	>7 hours	No	0	1	0	1	1	3	low	low	1	4	3	5	2	1	16
29	25-29 years	Urban	Sylhet	Diploma	Unmarried	Government	Tertiary	20k-30k	3-5 years	<37 hours	Surgery	Yes	No	No	Yes	≤7 hours	No	1	1	0	0	0	2	low	low	3	3	2	3	3	3	17
25	25-29 years	Urban	Dhaka	B.Sc.	Unmarried	Government	Tertiary	20k-30k	3-5 years	<37 hours	Surgery	Yes	No	No	Yes	≤7 hours	Yes	0	2	0	0	0	2	low	low	3	2	3	5	3	1	17
33	>29 years	Urban	Dhaka	B.Sc.	Married	Government	Tertiary	>30k	≥ 6 years	<37 hours	Surgery	Yes	No	No	Yes	>7 hours	No	0	2	1	0	0	3	low	low	3	4	4	4	4	2	21
31.2	>29 years	Urban	Dhaka	B.Sc.	Married	Government	Tertiary	>30k	≥ 6 years	<37 hours	Medicine	Yes	Yes	No	Yes	≤7 hours	No	0	1	0	0	0	1	low	low	3	3	2	5	5	3	21
36	>29 years	Rural	Dhaka	B.Sc.	Married	Government	Tertiary	>30k	≥ 6 years	<37 hours	Medicine	Yes	No	No	Yes	≤7 hours	No	0	1	0	0	0	1	low	low	3	3	4	4	5	2	21
28.4	25-29 years	Urban	Dhaka	Diploma	Unmarried	Government	Tertiary	>30k	≥ 6 years	<37 hours	Medicine	Yes	No	Yes	Yes	≤7 hours	No	1	1	1	0	0	3	low	low	3	4	4	3	4	3	21
27.2	25-29 years	Urban	Dhaka	Diploma	Married	Government	Tertiary	20k-30k	3-5 years	<37 hours	Surgery	Yes	Yes	Yes	Yes	≤7 hours	No	0	0	1	0	0	1	low	low	1	1	3	1	1	5	12
26	25-29 years	Rural	Dhaka	B.Sc.	Unmarried	Government	Tertiary	20k-30k	<3 years	<37 hours	COVID-19	Yes	Yes	Yes	Yes	>7 hours	No	0	3	0	0	0	3	low	low	2	2	2	3	2	3	14
32.7	>29 years	Urban	Dhaka	B.Sc.	Married	Government	Tertiary	20k-30k	≥ 6 years	37-48 hours	Critical	Yes	No	No	No	≤7 hours	No	2	3	3	2	0	10	intermediate	intermediate & high	4	4	5	4	5	1	23
26	25-29 years	Urban	Dhaka	M.Sc.	Married	Government	Tertiary	20k-30k	<3 years	37-48 hours	Critical	Yes	No	No	No	>7 hours	No	0	1	0	0	0	1	low	low	1	2	3	2	2	2	12
29	25-29 years	Urban	Dhaka	M.Sc.	Married	Government	Secondary	20k-30k	<3 years	>48 hours	Medicine	Yes	Yes	No	Yes	≤7 hours	No	0	3	3	1	0	7	intermediate	intermediate & high	1	1	3	1	1	1	8
30	>29 years	Urban	Sylhet	B.Sc.	Married	Government	Tertiary	>30k	≥ 6 years	<37 hours	Pediatric	Yes	No	No	No	≤7 hours	No	1	1	1	0	0	3	low	low	3	3	2	3	3	3	17
45	>29 years	Urban	Sylhet	M.Sc.	Married	Government	Tertiary	>30k	≥ 6 years	<37 hours	Critical	Yes	No	No	Yes	>7 hours	No	1	2	0	0	0	3	low	low	2	2	2	3	3	3	15
26.4	25-29 years	Urban	Others	M.Sc.	Married	Government	Tertiary	20k-30k	3-5 years	<37 hours	General	No	Yes	No	No	>7 hours	No	0	0	0	0	0	0	none	none	1	3	3	5	1	2	15
28.6	25-29 years	Urban	Sylhet	Diploma	Married	Government	Tertiary	20k-30k	<3 years	37-48 hours	Medicine	Yes	Yes	No	No	≤7 hours	No	0	0	0	0	0	0	none	none	3	5	3	1	1	4	17
28	25-29 years	Urban	Sylhet	Diploma	Unmarried	Government	Tertiary	20k-30k	3-5 years	<37 hours	Surgery	Yes	No	No	Yes	≤7 hours	No	1	1	0	0	0	2	low	low	3	3	2	3	3	3	17
24.9	<25 years	Urban	Dhaka	B.Sc.	Unmarried	Government	Tertiary	20k-30k	<3 years	<37 hours	Gynecology	Yes	Yes	Yes	Yes	≤7 hours	Yes	0	0	0	0	0	0	none	none	1	2	2	5	5	2	17
27.8	25-29 years	Urban	Dhaka	M.Sc.	Married	Government	Tertiary	20k-30k	3-5 years	<37 hours	Surgery	Yes	No	Yes	Yes	≤7 hours	No	0	1	1	0	0	2	low	low	5	3	4	5	4	4	25
33	>29 years	Urban	Sylhet	B.Sc.	Married	Government	Tertiary	>30k	≥ 6 years	37-48 hours	Surgery	Yes	Yes	No	No	>7 hours	No	0	0	0	0	0	0	none	none	2	2	5	1	5	4	19
30	>29 years	Urban	Others	M.Sc.	Married	Government	Secondary	20k-30k	<3 years	37-48 hours	Surgery	Yes	Yes	Yes	No	≤7 hours	Yes	3	0	0	0	0	3	low	low	3	4	4	3	1	3	18
25.5	25-29 years	Urban	Dhaka	M.Sc.	Married	Government	Tertiary	20k-30k	3-5 years	37-48 hours	Critical	Yes	No	No	Yes	>7 hours	No	0	3	0	0	0	3	low	low	1	3	2	1	1	1	9
28.3	25-29 years	Rural	Dhaka	M.Sc.	Unmarried	Government	Tertiary	>30k	≥ 6 years	<37 hours	Surgery	Yes	Yes	Yes	Yes	≤7 hours	No	0	2	1	0	0	3	low	low	2	2	4	4	4	3	19
25	25-29 years	Urban	Sylhet	Diploma	Married	Government	Tertiary	20k-30k	3-5 years	<37 hours	Surgery	Yes	No	No	No	≤7 hours	No	3	3	3	0	0	9	intermediate	intermediate & high	5	4	3	1	5	1	19
30	>29 years	Urban	Dhaka	Diploma	Married	Government	Tertiary	20k-30k	≥ 6 years	<37 hours	Critical	Yes	Yes	No	Yes	≤7 hours	No	0	1	1	0	0	2	low	low	1	1	3	1	1	2	9
30	>29 years	Urban	Sylhet	Diploma	Married	Government	Tertiary	>30k	≥ 6 years	37-48 hours	Emergency	Yes	No	No	Yes	>7 hours	No	1	0	1	0	0	2	low	low	4	3	3	4	3	3	20
26	25-29 years	Urban	Sylhet	Diploma	Unmarried	Government	Tertiary	20k-30k	3-5 years	<37 hours	Critical	Yes	No	No	Yes	>7 hours	No	1	2	0	0	0	3	low	low	2	2	2	3	3	3	15
33.3	>29 years	Urban	Chattogram	B.Sc.	Married	Government	Tertiary	>30k	≥ 6 years	>48 hours	Critical	Yes	No	No	No	≤7 hours	No	0	3	3	0	0	6	intermediate	intermediate & high	2	2	2	1	1	2	10
27.2	25-29 years	Urban	Dhaka	B.Sc.	Unmarried	Government	Tertiary	20k-30k	≥ 6 years	37-48 hours	Critical	Yes	Yes	No	No	≤7 hours	No	1	3	0	0	0	4	low	low	1	1	3	1	1	1	8
28	25-29 years	Urban	Sylhet	Diploma	Unmarried	Government	Tertiary	20k-30k	3-5 years	<37 hours	Emergency	Yes	No	No	Yes	>7 hours	No	0	0	0	0	0	0	none	none	3	3	4	3	3	3	19
33	>29 years	Urban	Dhaka	B.Sc.	Married	Government	Tertiary	>30k	≥ 6 years	37-48 hours	Surgery	Yes	No	No	No	≤7 hours	No	2	1	1	0	0	4	low	low	4	3	3	3	3	1	17
43.5	>29 years	Urban	Dhaka	B.Sc.	Married	Government	Tertiary	>30k	≥ 6 years	<37 hours	Gynecology	Yes	No	No	Yes	≤7 hours	No	0	2	2	0	0	4	low	low	1	1	3	1	1	5	12
27.3	25-29 years	Urban	Dhaka	M.Sc.	Unmarried	Government	Tertiary	20k-30k	3-5 years	<37 hours	Medicine	Yes	No	No	No	>7 hours	No	2	1	1	0	0	4	low	low	4	2	3	4	4	1	18
31	>29 years	Urban	Dhaka	Diploma	Married	Government	Tertiary	>30k	3-5 years	<37 hours	Medicine	Yes	No	No	Yes	≤7 hours	No	0	3	0	1	0	4	low	low	3	3	3	2	2	2	15
27.4	25-29 years	Urban	Dhaka	Diploma	Unmarried	Government	Tertiary	20k-30k	≥ 6 years	37-48 hours	Critical	Yes	No	No	Yes	>7 hours	No	0	3	1	1	0	5	low	low	1	2	3	1	3	3	13
37	>29 years	Rural	Dhaka	B.Sc.	Married	Government	Tertiary	>30k	≥ 6 years	<37 hours	Surgery	Yes	No	Yes	Yes	≤7 hours	No	0	1	0	0	0	1	low	low	2	2	2	2	4	2	14
24.5	<25 years	Urban	Dhaka	Diploma	Married	Government	Tertiary	20k-30k	≥ 6 years	37-48 hours	Surgery	Yes	No	No	No	>7 hours	No	0	3	0	3	0	6	intermediate	intermediate & high	2	3	3	2	1	2	13
28	25-29 years	Urban	Chattogram	Diploma	Unmarried	Government	Secondary	>30k	3-5 years	<37 hours	General	No	No	No	Yes	>7 hours	No	0	2	0	0	0	2	low	low	3	3	3	5	2	1	17
32	>29 years	Urban	Sylhet	Diploma	Married	Government	Tertiary	>30k	≥ 6 years	37-48 hours	Pediatric	Yes	Yes	No	No	>7 hours	No	0	1	0	2	0	3	low	low	2	1	5	3	5	4	20
32.8	>29 years	Urban	Dhaka	M.Sc.	Unmarried	Government	Tertiary	20k-30k	≥ 6 years	37-48 hours	Surgery	Yes	No	No	Yes	≤7 hours	No	0	3	3	0	0	6	intermediate	intermediate & high	2	4	4	5	4	1	20
26	25-29 years	Urban	Dhaka	M.Sc.	Married	Government	Tertiary	>30k	3-5 years	<37 hours	Surgery	Yes	No	No	No	>7 hours	No	0	3	3	3	0	9	intermediate	intermediate & high	5	2	3	3	3	2	18
24	<25 years	Urban	Dhaka	Diploma	Unmarried	Government	Tertiary	20k-30k	<3 years	<37 hours	Pediatric	Yes	Yes	No	Yes	≤7 hours	No	0	0	0	0	0	0	none	none	1	1	1	2	1	2	8
29.2	25-29 years	Urban	Dhaka	Diploma	Married	Government	Tertiary	>30k	≥ 6 years	<37 hours	Medicine	Yes	No	No	Yes	≤7 hours	No	1	2	1	2	0	6	intermediate	intermediate & high	3	3	3	4	4	3	20
24.2	<25 years	Urban	Dhaka	B.Sc.	Married	Government	Tertiary	20k-30k	3-5 years	<37 hours	Surgery	Yes	No	Yes	Yes	≤7 hours	No	0	0	0	0	0	0	none	none	1	1	1	1	1	5	10
27.2	25-29 years	Urban	Dhaka	M.Sc.	Unmarried	Government	Tertiary	20k-30k	3-5 years	37-48 hours	Critical	Yes	No	No	No	≤7 hours	No	0	0	0	0	0	0	none	none	2	3	2	3	2	2	14
31	>29 years	Urban	Sylhet	Diploma	Married	Government	Tertiary	20k-30k	≥ 6 years	37-48 hours	Critical	Yes	Yes	No	No	>7 hours	No	0	3	0	0	0	3	low	low	3	3	3	1	1	5	16
32	>29 years	Urban	Dhaka	Diploma	Married	Government	Tertiary	20k-30k	≥ 6 years	<37 hours	Surgery	Yes	Yes	No	Yes	>7 hours	No	0	1	1	0	1	3	low	low	1	3	3	4	5	3	19
26.2	25-29 years	Urban	Dhaka	Diploma	Married	Government	Tertiary	20k-30k	≥ 6 years	<37 hours	Critical	Yes	No	No	Yes	≤7 hours	Yes	0	3	0	0	0	3	low	low	2	3	3	1	2	2	13
25.9	25-29 years	Urban	Dhaka	B.Sc.	Married	Government	Tertiary	20k-30k	<3 years	<37 hours	Medicine	Yes	No	No	Yes	≤7 hours	No	0	1	0	0	0	1	low	low	2	4	5	4	1	3	19
27.7	25-29 years	Urban	Dhaka	M.Sc.	Married	Government	Tertiary	20k-30k	3-5 years	<37 hours	Emergency	Yes	No	No	Yes	≤7 hours	No	0	3	3	0	0	6	intermediate	intermediate & high	1	4	4	4	3	5	21
40.4	>29 years	Urban	Others	M.Sc.	Married	Government	Secondary	>30k	≥ 6 years	37-48 hours	Pediatric	Yes	No	No	No	≤7 hours	No	0	3	2	0	0	5	low	low	1	2	3	4	2	3	15
28	25-29 years	Urban	Sylhet	Diploma	Married	Government	Tertiary	20k-30k	3-5 years	37-48 hours	Critical	Yes	Yes	No	Yes	>7 hours	No	1	1	0	0	0	2	low	low	2	3	2	1	2	4	14
45	>29 years	Urban	Sylhet	B.Sc.	Married	Government	Tertiary	>30k	≥ 6 years	<37 hours	Critical	Yes	No	No	Yes	>7 hours	No	1	1	0	1	1	4	low	low	2	3	3	3	3	3	17
24	<25 years	Urban	Dhaka	B.Sc.	Unmarried	Government	Tertiary	20k-30k	<3 years	37-48 hours	Critical	Yes	No	No	Yes	>7 hours	No	0	0	0	0	0	0	none	none	1	1	3	5	1	1	12
33.3	>29 years	Urban	Sylhet	M.Sc.	Married	Government	Secondary	20k-30k	<3 years	<37 hours	Pediatric	Yes	No	No	No	≤7 hours	No	0	2	0	0	0	2	low	low	3	5	5	5	1	3	22
27	25-29 years	Rural	Dhaka	Diploma	Unmarried	Government	Primary	20k-30k	<3 years	<37 hours	General	Yes	No	No	No	≤7 hours	No	0	0	0	0	0	0	none	none	1	2	2	1	1	2	9
26.8	25-29 years	Urban	Dhaka	Diploma	Married	Government	Tertiary	20k-30k	<3 years	<37 hours	Surgery	Yes	Yes	No	Yes	≤7 hours	No	0	0	0	1	0	1	low	low	1	2	2	3	1	3	12
27	25-29 years	Urban	Dhaka	B.Sc.	Married	Government	Tertiary	20k-30k	3-5 years	<37 hours	General	No	No	Yes	Yes	>7 hours	No	0	1	0	0	0	1	low	low	2	2	5	3	3	1	16
28.6	25-29 years	Urban	Others	B.Sc.	Married	Government	Primary	20k-30k	≥ 6 years	<37 hours	Gynecology	Yes	Yes	Yes	Yes	≤7 hours	No	0	2	0	0	0	2	low	low	1	1	1	1	1	5	10
32	>29 years	Urban	Others	B.Sc.	Married	Government	Tertiary	20k-30k	≥ 6 years	37-48 hours	Critical	Yes	Yes	No	No	≤7 hours	No	0	3	0	0	0	3	low	low	3	3	3	3	5	2	19
25	25-29 years	Urban	Sylhet	B.Sc.	Married	Government	Tertiary	20k-30k	3-5 years	37-48 hours	Surgery	Yes	No	No	No	≤7 hours	No	3	3	2	0	0	8	intermediate	intermediate & high	5	4	5	5	5	1	25
44.5	>29 years	Urban	Chattogram	Diploma	Married	Government	Secondary	>30k	≥ 6 years	>48 hours	Gynecology	Yes	Yes	No	No	≤7 hours	No	2	2	0	0	0	4	low	low	1	2	3	3	2	2	13
29	25-29 years	Urban	Sylhet	M.Sc.	Unmarried	Government	Tertiary	20k-30k	≥ 6 years	<37 hours	Emergency	Yes	No	Yes	No	>7 hours	No	0	3	2	2	0	7	intermediate	intermediate & high	2	3	4	3	5	2	19
34	>29 years	Urban	Dhaka	B.Sc.	Married	Government	Tertiary	>30k	≥ 6 years	37-48 hours	Critical	Yes	Yes	No	No	>7 hours	No	3	1	1	1	0	6	intermediate	intermediate & high	1	1	2	3	1	2	10
27	25-29 years	Urban	Sylhet	M.Sc.	Unmarried	Government	Tertiary	20k-30k	3-5 years	<37 hours	Medicine	Yes	No	No	No	>7 hours	No	0	2	0	2	2	6	intermediate	intermediate & high	3	1	5	4	5	1	19
43.6	>29 years	Urban	Sylhet	Diploma	Married	Government	Tertiary	>30k	≥ 6 years	>48 hours	Medicine	Yes	Yes	No	No	>7 hours	No	3	3	3	0	0	9	intermediate	intermediate & high	1	1	5	1	1	1	10
29	25-29 years	Urban	Sylhet	B.Sc.	Married	Government	Tertiary	>30k	3-5 years	<37 hours	Medicine	Yes	Yes	No	No	≤7 hours	No	0	3	2	3	2	10	intermediate	intermediate & high	3	3	3	4	4	3	20
33.2	>29 years	Urban	Dhaka	Diploma	Married	Government	Tertiary	>30k	≥ 6 years	<37 hours	Surgery	Yes	No	No	Yes	≤7 hours	No	1	2	1	0	0	4	low	low	4	4	4	4	4	3	23
26	25-29 years	Rural	Others	B.Sc.	Married	Government	Primary	20k-30k	3-5 years	37-48 hours	Medicine	Yes	Yes	No	No	≤7 hours	No	0	3	3	0	0	6	intermediate	intermediate & high	1	2	3	5	3	3	17
30.8	>29 years	Urban	Dhaka	M.Sc.	Married	Government	Tertiary	>30k	≥ 6 years	<37 hours	Medicine	Yes	No	No	Yes	≤7 hours	No	0	0	0	0	0	0	none	none	2	2	3	3	3	1	14
27	25-29 years	Urban	Chattogram	B.Sc.	Married	Government	Tertiary	20k-30k	3-5 years	<37 hours	Medicine	Yes	No	No	No	≤7 hours	No	0	3	3	2	0	8	intermediate	intermediate & high	3	4	3	4	3	3	20
41	>29 years	Urban	Sylhet	M.Sc.	Married	Government	Tertiary	>30k	≥ 6 years	<37 hours	Medicine	Yes	Yes	No	No	≤7 hours	No	0	3	0	0	0	3	low	low	1	5	1	5	1	1	14
45	>29 years	Urban	Dhaka	B.Sc.	Married	Government	Tertiary	>30k	≥ 6 years	<37 hours	Surgery	Yes	No	Yes	Yes	≤7 hours	No	0	2	2	0	0	4	low	low	3	4	4	4	5	2	22
25.3	25-29 years	Urban	Dhaka	B.Sc.	Married	Government	Tertiary	20k-30k	3-5 years	37-48 hours	Medicine	Yes	No	No	No	≤7 hours	No	3	3	3	3	0	12	high	intermediate & high	3	5	5	3	5	5	26
39.2	>29 years	Urban	Dhaka	B.Sc.	Married	Government	Tertiary	>30k	≥ 6 years	<37 hours	Surgery	Yes	No	Yes	Yes	≤7 hours	No	0	1	1	0	0	2	low	low	2	2	3	2	2	4	15
27	25-29 years	Urban	Sylhet	Diploma	Unmarried	Government	Tertiary	20k-30k	3-5 years	37-48 hours	Emergency	Yes	Yes	No	No	>7 hours	No	1	0	0	0	0	1	low	low	4	5	5	1	5	1	21
29.7	25-29 years	Rural	Others	M.Sc.	Married	Government	Primary	20k-30k	≥ 6 years	37-48 hours	General	No	No	No	No	≤7 hours	No	0	3	3	0	0	6	intermediate	intermediate & high	3	4	3	3	3	3	19
27	25-29 years	Urban	Sylhet	Diploma	Unmarried	Government	Tertiary	20k-30k	3-5 years	<37 hours	Critical	Yes	Yes	Yes	Yes	>7 hours	No	2	0	0	0	0	2	low	low	2	2	2	2	2	4	14
26	25-29 years	Urban	Dhaka	B.Sc.	Unmarried	Government	Tertiary	20k-30k	3-5 years	<37 hours	Surgery	Yes	No	No	Yes	>7 hours	No	0	0	0	0	0	0	none	none	1	1	4	1	1	1	9
28.4	25-29 years	Urban	Dhaka	B.Sc.	Married	Government	Secondary	20k-30k	3-5 years	<37 hours	General	Yes	Yes	No	Yes	≤7 hours	No	0	0	0	0	0	0	none	none	1	2	2	1	1	3	10
28	25-29 years	Rural	Others	Diploma	Married	Government	Primary	20k-30k	3-5 years	37-48 hours	Medicine	Yes	No	No	No	≤7 hours	No	0	0	0	0	0	0	none	none	1	2	3	1	1	1	9
31	>29 years	Urban	Dhaka	M.Sc.	Married	Government	Tertiary	>30k	≥ 6 years	<37 hours	Surgery	Yes	No	Yes	Yes	≤7 hours	No	0	2	1	0	0	3	low	low	4	4	4	4	5	4	25
32	>29 years	Urban	Others	B.Sc.	Married	Government	Secondary	>30k	≥ 6 years	37-48 hours	Gynecology	Yes	Yes	No	No	≤7 hours	No	3	3	0	1	0	7	intermediate	intermediate & high	1	1	1	1	1	1	6
39	>29 years	Urban	Dhaka	M.Sc.	Married	Government	Tertiary	20k-30k	≥ 6 years	<37 hours	Surgery	Yes	Yes	Yes	Yes	>7 hours	Yes	0	0	0	0	0	0	none	none	2	1	2	1	1	5	12
25	25-29 years	Urban	Dhaka	Diploma	Unmarried	Government	Tertiary	20k-30k	≥ 6 years	37-48 hours	Critical	Yes	Yes	No	Yes	≤7 hours	No	0	0	0	0	0	0	none	none	3	2	3	2	1	3	14
42	>29 years	Urban	Sylhet	B.Sc.	Married	Government	Tertiary	>30k	≥ 6 years	37-48 hours	Pediatric	Yes	Yes	No	No	>7 hours	No	0	1	0	2	0	3	low	low	2	1	5	3	5	4	20
28	25-29 years	Urban	Dhaka	B.Sc.	Married	Government	Tertiary	20k-30k	3-5 years	<37 hours	Gynecology	Yes	No	No	No	≤7 hours	No	0	0	0	0	0	0	none	none	3	5	3	2	2	1	16
22.8	<25 years	Urban	Dhaka	Diploma	Unmarried	Government	Tertiary	20k-30k	<3 years	<37 hours	Pediatric	Yes	Yes	Yes	Yes	>7 hours	Yes	0	0	0	0	0	0	none	none	1	2	3	3	2	2	13
29	25-29 years	Urban	Sylhet	Diploma	Unmarried	Government	Tertiary	>30k	≥ 6 years	37-48 hours	Medicine	Yes	Yes	No	No	>7 hours	No	0	0	0	0	0	0	none	none	2	2	5	1	5	4	19
27	25-29 years	Urban	Sylhet	Diploma	Unmarried	Government	Tertiary	20k-30k	3-5 years	<37 hours	Pediatric	Yes	Yes	No	No	>7 hours	No	0	1	0	2	0	3	low	low	2	1	5	3	5	4	20
29.4	25-29 years	Urban	Others	Diploma	Unmarried	Government	Tertiary	20k-30k	3-5 years	>48 hours	Critical	Yes	Yes	No	No	≤7 hours	No	0	3	3	0	0	6	intermediate	intermediate & high	3	3	4	1	4	3	18
40	>29 years	Urban	Sylhet	M.Sc.	Married	Government	Tertiary	>30k	≥ 6 years	37-48 hours	Critical	Yes	Yes	No	No	>7 hours	No	0	3	0	0	0	3	low	low	1	5	5	5	5	1	22
30	>29 years	Urban	Chattogram	Diploma	Unmarried	Government	Tertiary	20k-30k	≥ 6 years	37-48 hours	Critical	Yes	No	No	Yes	≤7 hours	No	1	3	2	3	0	9	intermediate	intermediate & high	1	2	3	1	1	2	10
23.4	<25 years	Urban	Dhaka	B.Sc.	Unmarried	Government	Tertiary	20k-30k	<3 years	<37 hours	Surgery	Yes	Yes	No	No	≤7 hours	Yes	0	0	0	0	0	0	none	none	2	2	4	2	2	3	15
39	>29 years	Urban	Dhaka	M.Sc.	Married	Government	Tertiary	>30k	≥ 6 years	37-48 hours	Surgery	Yes	No	No	Yes	≤7 hours	No	0	3	0	0	0	3	low	low	2	3	5	4	5	3	22
36.2	>29 years	Rural	Dhaka	B.Sc.	Married	Government	Tertiary	>30k	≥ 6 years	<37 hours	Surgery	Yes	No	No	Yes	≤7 hours	No	0	2	1	1	1	5	low	low	2	2	1	2	2	4	13
42	>29 years	Urban	Sylhet	B.Sc.	Married	Government	Tertiary	>30k	≥ 6 years	37-48 hours	General	Yes	No	No	No	>7 hours	No	0	0	1	0	0	1	low	low	4	5	3	3	3	2	20
33	>29 years	Urban	Chattogram	B.Sc.	Married	Government	Tertiary	20k-30k	≥ 6 years	<37 hours	Surgery	Yes	No	Yes	Yes	≤7 hours	No	0	0	1	0	0	1	low	low	1	2	2	1	1	4	11
22	<25 years	Urban	Dhaka	Diploma	Unmarried	Government	Tertiary	20k-30k	<3 years	37-48 hours	Gynecology	Yes	Yes	No	Yes	>7 hours	No	3	3	2	1	0	9	intermediate	intermediate & high	1	2	3	1	2	3	12
24.3	<25 years	Urban	Dhaka	Diploma	Married	Government	Tertiary	>30k	3-5 years	37-48 hours	Surgery	Yes	Yes	No	Yes	≤7 hours	No	3	3	0	0	0	6	intermediate	intermediate & high	1	2	3	1	1	2	10
35.3	>29 years	Urban	Dhaka	B.Sc.	Unmarried	Government	Primary	20k-30k	≥ 6 years	>48 hours	Gynecology	Yes	Yes	No	Yes	≤7 hours	No	0	3	0	0	0	3	low	low	3	2	2	2	2	3	14
26	25-29 years	Urban	Dhaka	B.Sc.	Married	Government	Tertiary	20k-30k	<3 years	<37 hours	Gynecology	Yes	Yes	No	No	≤7 hours	No	0	0	0	0	0	0	none	none	1	2	3	2	2	3	13
32.4	>29 years	Urban	Dhaka	Diploma	Married	Government	Tertiary	20k-30k	≥ 6 years	<37 hours	Gynecology	Yes	No	Yes	Yes	≤7 hours	No	0	0	0	0	0	0	none	none	3	4	5	3	3	2	20
40	>29 years	Urban	Sylhet	B.Sc.	Married	Government	Tertiary	>30k	≥ 6 years	<37 hours	Critical	Yes	No	No	Yes	≤7 hours	No	1	1	0	0	0	2	low	low	2	2	2	2	2	4	14
24	<25 years	Urban	Dhaka	B.Sc.	Married	Government	Tertiary	20k-30k	<3 years	37-48 hours	Medicine	Yes	No	No	Yes	≤7 hours	No	0	2	0	0	0	2	low	low	3	2	3	3	2	2	15
24	<25 years	Urban	Sylhet	Diploma	Unmarried	Government	Tertiary	20k-30k	<3 years	<37 hours	Medicine	Yes	No	No	Yes	>7 hours	No	1	2	0	0	0	3	low	low	2	2	2	3	3	3	15
25	25-29 years	Urban	Dhaka	Diploma	Unmarried	Government	Tertiary	<20k	<3 years	<37 hours	Medicine	Yes	No	No	No	≤7 hours	No	0	3	3	0	0	6	intermediate	intermediate & high	2	1	3	3	2	3	14
26	25-29 years	Urban	Dhaka	Diploma	Unmarried	Government	Tertiary	20k-30k	<3 years	37-48 hours	Surgery	Yes	No	No	No	≤7 hours	No	0	3	2	2	0	7	intermediate	intermediate & high	3	4	2	3	5	4	21
32	>29 years	Rural	Dhaka	B.Sc.	Married	Government	Tertiary	>30k	≥ 6 years	37-48 hours	Surgery	Yes	No	No	Yes	>7 hours	No	0	0	0	0	0	0	none	none	2	2	5	2	2	4	17
24.2	<25 years	Urban	Dhaka	M.Sc.	Married	Government	Tertiary	>30k	≥ 6 years	<37 hours	Medicine	Yes	No	No	Yes	≤7 hours	No	1	2	3	1	0	7	intermediate	intermediate & high	4	3	2	4	2	2	17
42	>29 years	Urban	Sylhet	M.Sc.	Married	Government	Tertiary	20k-30k	≥ 6 years	37-48 hours	Pediatric	Yes	No	No	No	>7 hours	No	0	3	2	0	0	5	low	low	3	1	5	4	1	1	15
36	>29 years	Rural	Others	Diploma	Married	Government	Secondary	20k-30k	≥ 6 years	<37 hours	Medicine	Yes	No	No	No	≤7 hours	No	0	3	2	0	0	5	low	low	1	2	2	1	2	2	10
27	25-29 years	Urban	Dhaka	M.Sc.	Unmarried	Government	Tertiary	20k-30k	<3 years	<37 hours	Critical	Yes	Yes	No	Yes	≤7 hours	No	0	0	1	0	0	1	low	low	3	4	4	5	5	1	22
27	25-29 years	Urban	Sylhet	Diploma	Married	Government	Tertiary	20k-30k	<3 years	37-48 hours	Medicine	Yes	No	No	No	≤7 hours	No	0	1	0	0	0	1	low	low	1	3	3	5	2	4	18
33	>29 years	Urban	Chattogram	M.Sc.	Married	Government	Tertiary	20k-30k	≥ 6 years	<37 hours	COVID-19	Yes	Yes	Yes	No	≤7 hours	No	0	0	0	0	0	0	none	none	1	1	1	1	1	1	6
32.4	>29 years	Urban	Dhaka	B.Sc.	Married	Government	Tertiary	>30k	≥ 6 years	<37 hours	Surgery	Yes	No	Yes	Yes	≤7 hours	No	0	0	0	0	0	0	none	none	2	2	3	5	5	1	18
42.3	>29 years	Urban	Sylhet	Diploma	Married	Government	Tertiary	>30k	≥ 6 years	37-48 hours	Critical	Yes	No	No	No	≤7 hours	No	0	3	2	0	0	5	low	low	3	1	5	4	1	1	15
27	25-29 years	Urban	Chattogram	M.Sc.	Unmarried	Government	Secondary	20k-30k	3-5 years	37-48 hours	Medicine	Yes	Yes	No	No	≤7 hours	Yes	0	3	0	0	0	3	low	low	1	2	2	2	1	1	9
34.7	>29 years	Urban	Chattogram	Diploma	Married	Government	Tertiary	20k-30k	≥ 6 years	37-48 hours	COVID-19	Yes	Yes	No	No	≤7 hours	No	0	0	0	0	0	0	none	none	1	1	2	1	1	5	11
27	25-29 years	Urban	Dhaka	M.Sc.	Married	Government	Tertiary	20k-30k	<3 years	37-48 hours	Surgery	Yes	No	No	No	≤7 hours	No	0	0	1	3	0	4	low	low	1	2	3	3	2	2	13
33	>29 years	Urban	Others	Diploma	Married	Government	Tertiary	>30k	3-5 years	<37 hours	Critical	Yes	No	No	No	≤7 hours	No	0	2	2	0	0	4	low	low	3	3	5	5	1	2	19
30	>29 years	Urban	Sylhet	B.Sc.	Married	Government	Tertiary	>30k	≥ 6 years	<37 hours	Pediatric	Yes	Yes	No	No	>7 hours	No	0	1	0	2	0	3	low	low	2	1	5	3	5	4	20
38.1	>29 years	Urban	Dhaka	B.Sc.	Married	Government	Tertiary	20k-30k	≥ 6 years	>48 hours	Surgery	Yes	No	No	No	≤7 hours	Yes	0	0	0	0	0	0	none	none	1	1	1	1	1	5	10
29	25-29 years	Urban	Dhaka	Diploma	Married	Government	Tertiary	20k-30k	≥ 6 years	>48 hours	COVID-19	Yes	No	No	No	>7 hours	No	0	1	1	0	0	2	low	low	1	2	2	1	1	2	9
35	>29 years	Urban	Dhaka	B.Sc.	Unmarried	Government	Tertiary	>30k	≥ 6 years	<37 hours	Critical	Yes	No	No	No	≤7 hours	No	0	3	0	0	0	3	low	low	1	2	3	1	1	3	11
28	25-29 years	Rural	Others	Diploma	Unmarried	Government	Primary	20k-30k	≥ 6 years	<37 hours	Medicine	Yes	Yes	Yes	Yes	≤7 hours	No	0	0	0	0	0	0	none	none	1	1	1	1	1	1	6
27.4	25-29 years	Urban	Sylhet	B.Sc.	Unmarried	Government	Tertiary	20k-30k	3-5 years	37-48 hours	Critical	Yes	Yes	Yes	No	≤7 hours	Yes	0	0	3	0	0	3	low	low	1	2	1	1	1	5	11
27.8	25-29 years	Urban	Dhaka	B.Sc.	Unmarried	Government	Tertiary	20k-30k	3-5 years	37-48 hours	Surgery	Yes	No	No	Yes	≤7 hours	No	0	3	1	0	0	4	low	low	2	3	4	5	2	2	18
37.7	>29 years	Urban	Dhaka	B.Sc.	Married	Government	Tertiary	>30k	≥ 6 years	<37 hours	Surgery	Yes	No	Yes	Yes	≤7 hours	No	0	2	0	0	0	2	low	low	3	3	2	2	2	4	16
28	25-29 years	Urban	Dhaka	B.Sc.	Married	Government	Tertiary	>30k	3-5 years	<37 hours	Surgery	Yes	Yes	No	Yes	≤7 hours	No	0	2	1	0	0	3	low	low	2	2	2	4	4	2	16
31.7	>29 years	Urban	Dhaka	B.Sc.	Married	Government	Tertiary	>30k	≥ 6 years	<37 hours	Surgery	Yes	No	No	Yes	≤7 hours	No	0	1	0	0	0	1	low	low	2	3	4	4	4	2	19
25	25-29 years	Urban	Chattogram	Diploma	Married	Government	Tertiary	20k-30k	<3 years	<37 hours	Pediatric	Yes	No	Yes	No	>7 hours	No	3	3	2	0	0	8	intermediate	intermediate & high	4	3	3	4	2	3	19
41.4	>29 years	Urban	Dhaka	M.Sc.	Married	Government	Tertiary	>30k	≥ 6 years	<37 hours	Critical	Yes	Yes	No	Yes	≤7 hours	No	0	0	0	0	0	0	none	none	1	1	1	3	1	1	8
40	>29 years	Urban	Sylhet	Diploma	Married	Government	Tertiary	>30k	≥ 6 years	<37 hours	Medicine	Yes	Yes	No	No	>7 hours	No	0	0	0	0	0	0	none	none	2	2	5	1	5	4	19
31	>29 years	Urban	Dhaka	Diploma	Married	Government	Tertiary	>30k	≥ 6 years	37-48 hours	Medicine	Yes	No	No	No	≤7 hours	No	1	1	0	0	0	2	low	low	3	2	5	1	1	2	14
30	>29 years	Urban	Dhaka	B.Sc.	Unmarried	Government	Tertiary	20k-30k	3-5 years	>48 hours	Gynecology	No	No	No	No	≤7 hours	No	1	3	3	0	0	7	intermediate	intermediate & high	2	4	5	5	3	3	22
30	>29 years	Urban	Sylhet	B.Sc.	Married	Government	Tertiary	>30k	≥ 6 years	<37 hours	Surgery	Yes	Yes	No	No	>7 hours	No	0	0	0	0	0	0	none	none	2	2	5	1	5	4	19
30.4	>29 years	Urban	Dhaka	Diploma	Married	Government	Tertiary	20k-30k	≥ 6 years	<37 hours	Surgery	Yes	No	Yes	Yes	≤7 hours	No	1	2	1	1	0	5	low	low	2	2	2	2	1	4	13
34.4	>29 years	Urban	Dhaka	B.Sc.	Married	Government	Tertiary	>30k	≥ 6 years	<37 hours	Medicine	Yes	No	Yes	Yes	≤7 hours	No	0	2	0	0	0	2	low	low	3	3	3	3	2	4	18
29.8	25-29 years	Urban	Dhaka	Diploma	Married	Government	Tertiary	20k-30k	≥ 6 years	<37 hours	Surgery	Yes	No	Yes	Yes	≤7 hours	No	1	1	1	0	0	3	low	low	2	3	4	2	2	3	16
32	>29 years	Urban	Dhaka	Diploma	Married	Government	Tertiary	>30k	≥ 6 years	<37 hours	Surgery	Yes	No	No	Yes	≤7 hours	No	1	1	3	1	1	7	intermediate	intermediate & high	3	3	4	4	4	2	20
49	>29 years	Urban	Sylhet	B.Sc.	Married	Government	Tertiary	>30k	≥ 6 years	<37 hours	Critical	Yes	Yes	Yes	Yes	>7 hours	No	0	0	0	0	0	0	none	none	4	4	2	3	3	3	19
33	>29 years	Urban	Dhaka	Diploma	Married	Government	Tertiary	>30k	≥ 6 years	<37 hours	Surgery	Yes	Yes	Yes	Yes	≤7 hours	Yes	0	0	0	0	0	0	none	none	1	1	1	1	1	1	6
33.2	>29 years	Rural	Dhaka	B.Sc.	Married	Government	Tertiary	>30k	≥ 6 years	<37 hours	Surgery	Yes	No	No	Yes	≤7 hours	No	0	1	1	1	1	4	low	low	2	2	2	2	3	3	14
27	25-29 years	Urban	Dhaka	M.Sc.	Unmarried	Government	Secondary	>30k	3-5 years	<37 hours	Medicine	Yes	No	No	Yes	≤7 hours	No	0	3	3	0	0	6	intermediate	intermediate & high	3	2	3	4	5	3	20
28	25-29 years	Urban	Sylhet	B.Sc.	Married	Government	Tertiary	>30k	3-5 years	37-48 hours	Gynecology	Yes	Yes	No	No	>7 hours	No	0	3	0	0	0	3	low	low	1	5	5	5	5	1	22
27	25-29 years	Urban	Sylhet	Diploma	Unmarried	Government	Tertiary	20k-30k	3-5 years	<37 hours	Emergency	Yes	No	No	Yes	>7 hours	No	1	1	0	0	0	2	low	low	2	2	2	2	2	4	14
29	25-29 years	Urban	Sylhet	Diploma	Married	Government	Tertiary	20k-30k	3-5 years	37-48 hours	Surgery	Yes	No	No	Yes	>7 hours	No	0	0	0	0	0	0	none	none	2	2	5	3	4	2	18
33	>29 years	Urban	Dhaka	B.Sc.	Married	Government	Tertiary	20k-30k	≥ 6 years	<37 hours	Critical	Yes	No	Yes	Yes	≤7 hours	No	0	0	0	0	0	0	none	none	2	2	1	1	1	5	12
26.3	25-29 years	Urban	Dhaka	M.Sc.	Married	Government	Tertiary	20k-30k	3-5 years	<37 hours	Critical	Yes	Yes	No	Yes	≤7 hours	No	0	3	0	0	0	3	low	low	1	2	4	3	2	3	15
29	25-29 years	Urban	Sylhet	Diploma	Married	Government	Tertiary	>30k	3-5 years	<37 hours	Medicine	Yes	Yes	No	Yes	>7 hours	No	1	2	0	0	0	3	low	low	2	2	2	3	3	3	15
30	>29 years	Urban	Sylhet	Diploma	Married	Government	Tertiary	20k-30k	3-5 years	37-48 hours	Surgery	Yes	Yes	Yes	Yes	>7 hours	No	1	0	0	0	0	1	low	low	4	3	2	3	3	3	18
26	25-29 years	Urban	Dhaka	M.Sc.	Unmarried	Government	Tertiary	20k-30k	<3 years	37-48 hours	Medicine	Yes	Yes	No	Yes	≤7 hours	No	1	3	0	0	0	4	low	low	2	2	3	4	3	2	16
30	>29 years	Urban	Sylhet	B.Sc.	Married	Government	Tertiary	>30k	3-5 years	<37 hours	Critical	Yes	No	No	Yes	>7 hours	No	1	1	0	0	0	2	low	low	3	4	3	4	4	3	21
30	>29 years	Urban	Sylhet	Diploma	Married	Government	Tertiary	20k-30k	≥ 6 years	37-48 hours	Critical	Yes	Yes	Yes	No	≤7 hours	Yes	0	0	3	0	0	3	low	low	1	1	1	1	1	5	10
28	25-29 years	Urban	Sylhet	B.Sc.	Unmarried	Government	Tertiary	20k-30k	3-5 years	37-48 hours	Emergency	Yes	Yes	No	Yes	>7 hours	No	1	0	0	2	2	5	low	low	4	3	3	3	2	4	19
24	<25 years	Urban	Dhaka	B.Sc.	Unmarried	Government	Tertiary	20k-30k	<3 years	37-48 hours	Medicine	Yes	No	No	No	≤7 hours	No	2	3	0	1	0	6	intermediate	intermediate & high	4	3	5	5	4	4	25
27.5	25-29 years	Urban	Others	M.Sc.	Unmarried	Government	Primary	20k-30k	3-5 years	37-48 hours	General	Yes	No	No	No	>7 hours	No	0	3	2	2	0	7	intermediate	intermediate & high	3	2	4	4	5	4	22
28.2	25-29 years	Urban	Dhaka	B.Sc.	Married	Government	Tertiary	20k-30k	≥ 6 years	<37 hours	Critical	Yes	No	Yes	Yes	≤7 hours	No	0	1	0	0	0	1	low	low	2	2	3	4	4	3	18
34	>29 years	Urban	Dhaka	B.Sc.	Married	Government	Tertiary	>30k	≥ 6 years	<37 hours	Surgery	Yes	No	Yes	Yes	≤7 hours	No	0	3	2	1	0	6	intermediate	intermediate & high	2	2	4	2	2	2	14
24	<25 years	Urban	Dhaka	M.Sc.	Married	Government	Tertiary	20k-30k	<3 years	<37 hours	General	Yes	No	No	Yes	≤7 hours	No	0	1	0	0	0	1	low	low	3	4	2	3	5	4	21
40	>29 years	Urban	Dhaka	M.Sc.	Married	Government	Tertiary	>30k	≥ 6 years	37-48 hours	General	Yes	Yes	Yes	Yes	≤7 hours	No	0	0	0	0	0	0	none	none	1	1	3	2	2	1	10
27.8	25-29 years	Urban	Dhaka	B.Sc.	Unmarried	Government	Tertiary	20k-30k	3-5 years	37-48 hours	Critical	Yes	No	No	No	≤7 hours	No	0	1	0	0	0	1	low	low	1	2	3	2	3	1	12
38	>29 years	Urban	Chattogram	Diploma	Married	Government	Tertiary	20k-30k	≥ 6 years	<37 hours	COVID-19	Yes	Yes	No	Yes	>7 hours	No	0	3	1	0	0	4	low	low	5	4	3	3	2	1	18
30.5	>29 years	Rural	Chattogram	B.Sc.	Married	Government	Primary	20k-30k	<3 years	37-48 hours	Medicine	No	No	No	No	>7 hours	No	0	2	3	0	0	5	low	low	3	3	3	5	3	1	18
30	>29 years	Urban	Others	Diploma	Married	Government	Secondary	>30k	3-5 years	37-48 hours	Medicine	Yes	No	No	No	>7 hours	No	1	3	0	0	0	4	low	low	2	5	2	1	1	5	16
33	>29 years	Rural	Dhaka	B.Sc.	Married	Government	Primary	20k-30k	≥ 6 years	37-48 hours	Medicine	Yes	No	No	No	≤7 hours	No	0	3	1	0	0	4	low	low	3	2	4	3	2	2	16
33	>29 years	Rural	Others	B.Sc.	Unmarried	Government	Primary	20k-30k	≥ 6 years	<37 hours	General	Yes	No	No	Yes	≤7 hours	No	0	1	0	1	0	2	low	low	3	4	5	3	3	4	22
29	25-29 years	Urban	Dhaka	Diploma	Married	Government	Tertiary	20k-30k	3-5 years	<37 hours	Surgery	Yes	Yes	Yes	Yes	>7 hours	Yes	0	0	0	0	0	0	none	none	1	1	2	1	1	1	7
31	>29 years	Urban	Dhaka	B.Sc.	Married	Government	Tertiary	>30k	≥ 6 years	37-48 hours	Critical	Yes	Yes	No	No	≤7 hours	No	3	1	1	0	0	5	low	low	2	1	5	3	2	3	16
30.2	>29 years	Urban	Dhaka	B.Sc.	Married	Government	Tertiary	20k-30k	≥ 6 years	37-48 hours	Emergency	Yes	Yes	No	Yes	≤7 hours	Yes	2	0	0	0	0	2	low	low	1	1	3	3	1	1	10
57.2	>29 years	Urban	Dhaka	B.Sc.	Married	Government	Tertiary	>30k	≥ 6 years	<37 hours	Surgery	Yes	No	Yes	Yes	≤7 hours	No	0	2	2	0	0	4	low	low	2	1	2	2	2	1	10
34.7	>29 years	Urban	Dhaka	B.Sc.	Married	Government	Tertiary	>30k	≥ 6 years	<37 hours	Gynecology	Yes	No	No	Yes	≤7 hours	No	0	0	2	0	0	2	low	low	2	2	3	3	4	2	16
31	>29 years	Urban	Dhaka	B.Sc.	Married	Government	Tertiary	>30k	≥ 6 years	<37 hours	Critical	Yes	Yes	No	Yes	≤7 hours	No	0	0	0	0	0	0	none	none	1	1	2	1	1	2	8
25	25-29 years	Urban	Sylhet	Diploma	Married	Government	Tertiary	20k-30k	<3 years	37-48 hours	Medicine	Yes	Yes	No	No	≤7 hours	No	0	3	0	0	0	3	low	low	1	3	3	5	2	4	18
26.5	25-29 years	Urban	Dhaka	M.Sc.	Unmarried	Government	Tertiary	20k-30k	3-5 years	<37 hours	Surgery	Yes	Yes	Yes	Yes	≤7 hours	No	0	0	0	0	0	0	none	none	2	2	3	2	2	2	13
42	>29 years	Urban	Sylhet	M.Sc.	Married	Government	Tertiary	>30k	≥ 6 years	37-48 hours	General	Yes	Yes	Yes	Yes	>7 hours	Yes	1	0	0	0	0	1	low	low	3	5	4	4	3	3	22
46	>29 years	Urban	Dhaka	M.Sc.	Married	Government	Tertiary	>30k	≥ 6 years	37-48 hours	General	Yes	Yes	Yes	No	>7 hours	No	0	0	0	0	0	0	none	none	1	2	1	1	1	4	10
32.4	>29 years	Urban	Others	Diploma	Married	Government	Secondary	20k-30k	≥ 6 years	37-48 hours	Surgery	Yes	Yes	No	No	≤7 hours	No	0	1	0	0	0	1	low	low	1	1	3	1	1	1	8
30.5	>29 years	Rural	Chattogram	B.Sc.	Married	Government	Primary	20k-30k	≥ 6 years	>48 hours	Gynecology	Yes	Yes	No	No	≤7 hours	No	0	3	2	0	0	5	low	low	3	3	2	1	2	3	14
28	25-29 years	Urban	Sylhet	Diploma	Unmarried	Government	Tertiary	20k-30k	≥ 6 years	<37 hours	Critical	Yes	No	No	Yes	>7 hours	No	1	2	0	0	0	3	low	low	2	2	2	3	3	3	15
30	>29 years	Urban	Chattogram	Diploma	Married	Government	Secondary	20k-30k	≥ 6 years	37-48 hours	General	Yes	No	No	No	>7 hours	No	1	0	1	0	0	2	low	low	1	3	2	2	2	3	13
27.2	25-29 years	Urban	Dhaka	B.Sc.	Unmarried	Government	Tertiary	20k-30k	3-5 years	<37 hours	Medicine	Yes	No	No	Yes	≤7 hours	No	0	0	0	0	0	0	none	none	1	1	1	1	1	5	10
29	25-29 years	Urban	Sylhet	B.Sc.	Unmarried	Government	Tertiary	>30k	3-5 years	37-48 hours	Critical	Yes	Yes	No	Yes	≤7 hours	No	0	3	3	0	0	6	intermediate	intermediate & high	5	5	5	5	4	2	26
35.9	>29 years	Urban	Dhaka	Diploma	Married	Government	Tertiary	>30k	≥ 6 years	<37 hours	Medicine	Yes	No	No	Yes	≤7 hours	Yes	0	3	1	0	0	4	low	low	5	5	4	5	5	1	25
29.8	25-29 years	Urban	Sylhet	Diploma	Married	Government	Tertiary	>30k	≥ 6 years	37-48 hours	COVID-19	Yes	No	No	Yes	>7 hours	No	0	0	0	0	0	0	none	none	1	5	2	1	1	1	11
34.2	>29 years	Urban	Dhaka	B.Sc.	Married	Government	Tertiary	>30k	≥ 6 years	<37 hours	Medicine	Yes	No	No	Yes	≤7 hours	No	0	1	1	0	0	2	low	low	2	2	2	3	2	4	15
27	25-29 years	Urban	Dhaka	M.Sc.	Unmarried	Government	Tertiary	20k-30k	3-5 years	<37 hours	COVID-19	Yes	Yes	No	No	≤7 hours	No	0	1	0	0	0	1	low	low	1	3	3	5	5	3	20
34.6	>29 years	Rural	Dhaka	B.Sc.	Married	Government	Tertiary	>30k	≥ 6 years	<37 hours	Gynecology	Yes	No	No	Yes	≤7 hours	Yes	0	1	0	0	0	1	low	low	3	4	3	4	5	1	20
27	25-29 years	Rural	Dhaka	B.Sc.	Unmarried	Government	Tertiary	20k-30k	3-5 years	<37 hours	Surgery	Yes	No	No	Yes	≤7 hours	No	0	0	0	0	0	0	none	none	3	3	2	1	2	3	14
28	25-29 years	Urban	Sylhet	Diploma	Unmarried	Government	Tertiary	20k-30k	3-5 years	<37 hours	Critical	Yes	No	No	Yes	>7 hours	No	1	1	0	0	0	2	low	low	2	2	2	2	2	4	14
50	>29 years	Urban	Sylhet	B.Sc.	Married	Government	Tertiary	>30k	≥ 6 years	<37 hours	Critical	Yes	Yes	Yes	Yes	>7 hours	No	0	0	0	0	0	0	none	none	3	2	5	3	4	1	18
38	>29 years	Urban	Dhaka	M.Sc.	Married	Government	Tertiary	>30k	≥ 6 years	37-48 hours	Medicine	Yes	No	Yes	Yes	>7 hours	No	0	1	0	1	0	2	low	low	1	1	3	3	1	2	11
30	>29 years	Urban	Dhaka	Diploma	Married	Government	Tertiary	>30k	≥ 6 years	<37 hours	Medicine	Yes	No	No	No	>7 hours	No	0	3	0	0	0	3	low	low	1	2	3	2	2	2	12
36.7	>29 years	Urban	Dhaka	B.Sc.	Married	Government	Tertiary	>30k	≥ 6 years	<37 hours	Surgery	Yes	No	No	Yes	>7 hours	No	0	2	2	0	0	4	low	low	4	4	5	5	5	1	24
28	25-29 years	Urban	Sylhet	B.Sc.	Unmarried	Government	Tertiary	>30k	3-5 years	37-48 hours	Critical	Yes	Yes	No	Yes	>7 hours	No	1	1	0	0	0	2	low	low	1	1	2	1	1	1	7
26	25-29 years	Urban	Dhaka	B.Sc.	Unmarried	Government	Tertiary	20k-30k	<3 years	37-48 hours	Pediatric	Yes	No	No	Yes	≤7 hours	No	0	3	0	0	0	3	low	low	5	4	5	5	2	4	25
28.8	25-29 years	Urban	Others	B.Sc.	Married	Government	Tertiary	20k-30k	3-5 years	<37 hours	Surgery	Yes	No	Yes	No	>7 hours	No	0	3	1	0	0	4	low	low	3	2	3	2	1	2	13
30	>29 years	Urban	Dhaka	M.Sc.	Unmarried	Government	Tertiary	20k-30k	≥ 6 years	37-48 hours	Critical	Yes	No	No	Yes	≤7 hours	No	0	3	0	0	0	3	low	low	2	3	3	3	3	3	17
25.5	25-29 years	Urban	Dhaka	B.Sc.	Unmarried	Government	Tertiary	20k-30k	<3 years	<37 hours	Critical	Yes	No	No	No	≤7 hours	No	3	3	3	0	0	9	intermediate	intermediate & high	2	2	5	3	4	3	19
34.2	>29 years	Urban	Dhaka	B.Sc.	Married	Government	Tertiary	>30k	≥ 6 years	<37 hours	Medicine	Yes	No	Yes	Yes	≤7 hours	No	0	1	2	0	0	3	low	low	1	1	2	2	2	1	9
28	25-29 years	Urban	Dhaka	M.Sc.	Unmarried	Government	Tertiary	<20k	3-5 years	37-48 hours	Medicine	Yes	No	Yes	Yes	≤7 hours	No	0	0	0	0	0	0	none	none	1	2	2	3	1	3	12
25	25-29 years	Urban	Dhaka	Diploma	Unmarried	Government	Tertiary	>30k	3-5 years	>48 hours	Critical	Yes	No	No	No	≤7 hours	No	0	0	1	0	0	1	low	low	2	2	5	2	1	2	14
26.4	25-29 years	Urban	Sylhet	Diploma	Unmarried	Government	Tertiary	20k-30k	3-5 years	37-48 hours	Critical	Yes	Yes	No	Yes	>7 hours	No	0	2	1	0	0	3	low	low	1	5	4	1	1	3	15
28	25-29 years	Urban	Dhaka	M.Sc.	Married	Government	Tertiary	20k-30k	3-5 years	<37 hours	Critical	Yes	No	No	Yes	>7 hours	No	0	0	0	1	0	1	low	low	1	2	2	2	2	1	10
35.4	>29 years	Urban	Others	B.Sc.	Married	Government	Primary	20k-30k	≥ 6 years	<37 hours	General	Yes	No	No	No	≤7 hours	No	0	2	0	0	0	2	low	low	1	1	2	1	1	3	9
28	25-29 years	Urban	Dhaka	M.Sc.	Unmarried	Government	Tertiary	>30k	3-5 years	<37 hours	Medicine	Yes	Yes	Yes	Yes	≤7 hours	No	0	1	0	0	0	1	low	low	3	2	2	3	2	4	16
26.4	25-29 years	Urban	Dhaka	Diploma	Married	Government	Tertiary	>30k	3-5 years	<37 hours	Surgery	Yes	No	No	Yes	≤7 hours	No	0	2	2	0	0	4	low	low	4	2	4	4	5	1	20
35.4	>29 years	Urban	Sylhet	Diploma	Married	Government	Tertiary	20k-30k	≥ 6 years	37-48 hours	General	Yes	No	No	No	≤7 hours	No	0	2	2	1	0	5	low	low	1	4	5	5	1	1	17
29	25-29 years	Urban	Others	Diploma	Unmarried	Government	Primary	20k-30k	≥ 6 years	<37 hours	Medicine	Yes	No	No	Yes	>7 hours	No	0	2	0	1	0	3	low	low	3	2	3	3	2	2	15
29.2	25-29 years	Urban	Dhaka	Diploma	Married	Government	Tertiary	20k-30k	≥ 6 years	<37 hours	Critical	Yes	Yes	Yes	Yes	≤7 hours	No	0	1	1	0	0	2	low	low	1	1	1	1	1	1	6
40	>29 years	Rural	Sylhet	M.Sc.	Unmarried	Government	Tertiary	>30k	≥ 6 years	<37 hours	Medicine	Yes	No	No	No	>7 hours	No	0	3	0	2	0	5	low	low	2	3	5	4	5	1	20
28	25-29 years	Urban	Sylhet	M.Sc.	Unmarried	Government	Tertiary	20k-30k	<3 years	<37 hours	Medicine	Yes	No	No	No	≤7 hours	No	0	3	0	2	0	5	low	low	3	1	5	4	5	1	19
30	>29 years	Urban	Sylhet	B.Sc.	Married	Government	Tertiary	>30k	3-5 years	<37 hours	Critical	Yes	No	No	Yes	>7 hours	No	1	1	0	0	0	2	low	low	2	2	2	2	2	4	14
29	25-29 years	Urban	Sylhet	Diploma	Married	Government	Tertiary	20k-30k	3-5 years	<37 hours	Medicine	Yes	Yes	No	Yes	≤7 hours	No	0	0	0	0	0	0	none	none	1	2	3	1	1	1	9
28.8	25-29 years	Urban	Dhaka	B.Sc.	Unmarried	Government	Tertiary	20k-30k	≥ 6 years	<37 hours	Critical	Yes	No	Yes	Yes	≤7 hours	No	0	2	1	0	0	3	low	low	2	2	3	4	4	2	17
26	25-29 years	Urban	Dhaka	M.Sc.	Unmarried	Government	Tertiary	20k-30k	3-5 years	<37 hours	Medicine	Yes	Yes	No	No	>7 hours	Yes	0	0	0	0	0	0	none	none	1	1	2	1	1	1	7
34	>29 years	Urban	Dhaka	B.Sc.	Married	Government	Tertiary	>30k	≥ 6 years	<37 hours	Surgery	Yes	No	Yes	Yes	≤7 hours	No	0	1	0	0	0	1	low	low	2	2	4	4	5	3	20
25.3	25-29 years	Urban	Dhaka	M.Sc.	Unmarried	Government	Tertiary	20k-30k	<3 years	<37 hours	Medicine	Yes	No	Yes	Yes	>7 hours	No	0	3	3	3	0	9	intermediate	intermediate & high	3	2	3	3	3	3	17
30	>29 years	Urban	Sylhet	B.Sc.	Married	Government	Tertiary	>30k	≥ 6 years	37-48 hours	Gynecology	Yes	Yes	No	No	≤7 hours	No	0	3	0	0	0	3	low	low	1	5	5	5	5	1	22
26	25-29 years	Urban	Dhaka	Diploma	Unmarried	Government	Tertiary	20k-30k	3-5 years	<37 hours	COVID-19	Yes	Yes	No	Yes	≤7 hours	No	0	0	0	0	0	0	none	none	3	2	3	3	2	4	17
32.4	>29 years	Urban	Others	B.Sc.	Married	Government	Secondary	20k-30k	≥ 6 years	37-48 hours	Medicine	Yes	No	No	No	≤7 hours	No	0	3	3	2	0	8	intermediate	intermediate & high	4	3	5	5	5	5	27
49	>29 years	Urban	Sylhet	B.Sc.	Married	Government	Tertiary	>30k	≥ 6 years	37-48 hours	Gynecology	Yes	Yes	No	No	>7 hours	No	0	3	0	0	0	3	low	low	1	5	5	5	5	1	22
28.2	25-29 years	Urban	Chattogram	M.Sc.	Unmarried	Government	Secondary	20k-30k	≥ 6 years	37-48 hours	COVID-19	Yes	No	No	Yes	>7 hours	No	2	3	1	0	0	6	intermediate	intermediate & high	3	3	3	2	3	3	17
32.4	>29 years	Urban	Dhaka	Diploma	Married	Government	Tertiary	20k-30k	≥ 6 years	<37 hours	Surgery	Yes	No	Yes	Yes	≤7 hours	No	1	1	1	0	0	3	low	low	2	4	4	2	2	3	17
36	>29 years	Urban	Sylhet	Diploma	Married	Government	Tertiary	20k-30k	≥ 6 years	37-48 hours	Critical	Yes	No	No	No	≤7 hours	No	0	0	0	0	0	0	none	none	1	1	1	1	1	5	10
27.4	25-29 years	Rural	Others	Diploma	Unmarried	Government	Primary	20k-30k	3-5 years	<37 hours	General	Yes	No	Yes	No	>7 hours	No	0	3	1	0	0	4	low	low	2	3	3	1	2	2	13
32.2	>29 years	Urban	Dhaka	M.Sc.	Married	Government	Tertiary	>30k	≥ 6 years	<37 hours	Medicine	Yes	No	No	No	≤7 hours	No	2	3	3	3	1	12	high	intermediate & high	2	2	4	3	3	5	19
28	25-29 years	Urban	Dhaka	B.Sc.	Married	Government	Tertiary	20k-30k	≥ 6 years	<37 hours	Surgery	Yes	Yes	Yes	Yes	≤7 hours	Yes	0	0	0	0	0	0	none	none	1	1	3	1	1	5	12
31.6	>29 years	Urban	Chattogram	Diploma	Married	Government	Secondary	20k-30k	≥ 6 years	<37 hours	Critical	Yes	Yes	Yes	No	>7 hours	Yes	0	3	2	0	0	5	low	low	1	1	2	2	5	1	12
44.9	>29 years	Urban	Others	B.Sc.	Married	Government	Tertiary	>30k	≥ 6 years	37-48 hours	Gynecology	Yes	No	No	No	≤7 hours	No	0	3	1	0	0	4	low	low	3	1	4	1	1	3	13
25	25-29 years	Urban	Sylhet	Diploma	Married	Government	Tertiary	20k-30k	<3 years	37-48 hours	Medicine	Yes	No	No	No	≤7 hours	No	0	3	3	0	0	6	intermediate	intermediate & high	1	3	3	5	2	4	18
34	>29 years	Urban	Sylhet	Diploma	Married	Government	Tertiary	>30k	≥ 6 years	37-48 hours	Medicine	Yes	No	No	No	≤7 hours	No	0	3	0	0	0	3	low	low	1	2	3	5	2	4	17
29.7	25-29 years	Rural	Others	B.Sc.	Unmarried	Government	Secondary	20k-30k	≥ 6 years	>48 hours	Pediatric	Yes	No	No	No	≤7 hours	No	1	3	3	0	0	7	intermediate	intermediate & high	2	3	2	1	1	4	13
34.5	>29 years	Urban	Dhaka	M.Sc.	Married	Government	Tertiary	>30k	≥ 6 years	<37 hours	Surgery	Yes	No	No	No	>7 hours	No	2	2	1	3	0	8	intermediate	intermediate & high	5	4	3	2	4	3	21
25	25-29 years	Urban	Dhaka	Diploma	Unmarried	Government	Tertiary	20k-30k	3-5 years	37-48 hours	General	Yes	No	Yes	No	≤7 hours	No	0	3	0	0	0	3	low	low	2	3	4	2	2	2	15
48	>29 years	Urban	Others	Diploma	Married	Government	Tertiary	>30k	≥ 6 years	37-48 hours	Medicine	No	No	Yes	Yes	≤7 hours	No	0	1	0	0	0	1	low	low	1	3	3	3	2	1	13
26.5	25-29 years	Urban	Dhaka	M.Sc.	Married	Government	Tertiary	>30k	3-5 years	>48 hours	Critical	Yes	Yes	Yes	No	>7 hours	Yes	0	3	3	0	0	6	intermediate	intermediate & high	4	5	4	4	5	1	23
23.7	<25 years	Urban	Sylhet	B.Sc.	Unmarried	Government	Secondary	>30k	3-5 years	<37 hours	Critical	No	No	No	Yes	≤7 hours	No	0	0	0	2	0	2	low	low	3	3	3	4	2	2	17
28	25-29 years	Urban	Sylhet	Diploma	Married	Government	Tertiary	20k-30k	<3 years	37-48 hours	Medicine	Yes	No	No	No	≤7 hours	No	0	0	0	1	0	1	low	low	3	1	3	1	1	4	13
40.7	>29 years	Urban	Dhaka	B.Sc.	Married	Government	Tertiary	>30k	≥ 6 years	<37 hours	Medicine	Yes	No	No	Yes	≤7 hours	No	0	2	1	0	0	3	low	low	2	2	2	2	4	3	15
26.8	25-29 years	Urban	Dhaka	Diploma	Married	Government	Tertiary	20k-30k	3-5 years	<37 hours	Medicine	Yes	No	No	Yes	≤7 hours	No	0	3	1	0	0	4	low	low	4	4	4	5	5	1	23
50	>29 years	Urban	Sylhet	B.Sc.	Married	Government	Tertiary	>30k	≥ 6 years	<37 hours	General	Yes	No	No	Yes	>7 hours	No	1	2	0	0	0	3	low	low	2	2	2	2	3	3	14
35	>29 years	Urban	Dhaka	B.Sc.	Married	Government	Tertiary	>30k	≥ 6 years	<37 hours	Surgery	Yes	No	No	Yes	≤7 hours	No	0	1	0	0	0	1	low	low	3	2	2	4	5	4	20
33.2	>29 years	Rural	Dhaka	B.Sc.	Married	Government	Tertiary	>30k	≥ 6 years	37-48 hours	Gynecology	Yes	Yes	Yes	Yes	>7 hours	No	0	2	1	0	0	3	low	low	2	2	3	2	2	4	15
25.5	25-29 years	Rural	Others	B.Sc.	Married	Government	Secondary	20k-30k	3-5 years	<37 hours	Critical	Yes	No	No	Yes	≤7 hours	No	0	1	2	0	0	3	low	low	1	2	2	1	1	2	9
27	25-29 years	Urban	Sylhet	Diploma	Married	Government	Tertiary	20k-30k	3-5 years	37-48 hours	Medicine	Yes	No	No	No	≤7 hours	No	0	3	0	0	0	3	low	low	1	3	3	5	2	4	18
26.9	25-29 years	Urban	Dhaka	B.Sc.	Married	Government	Tertiary	20k-30k	≥ 6 years	<37 hours	Surgery	Yes	No	No	Yes	≤7 hours	No	0	3	1	0	0	4	low	low	3	3	4	5	5	1	21
27	25-29 years	Urban	Sylhet	B.Sc.	Married	Government	Tertiary	20k-30k	≥ 6 years	37-48 hours	Gynecology	Yes	No	No	Yes	>7 hours	No	0	3	0	0	0	3	low	low	1	5	5	5	5	1	22
25.3	25-29 years	Rural	Chattogram	Diploma	Unmarried	Government	Primary	<20k	≥ 6 years	<37 hours	Medicine	Yes	Yes	Yes	Yes	>7 hours	No	0	0	0	0	1	1	low	low	2	2	3	1	1	2	11
30	>29 years	Urban	Sylhet	B.Sc.	Married	Government	Tertiary	>30k	≥ 6 years	37-48 hours	Medicine	Yes	No	No	Yes	>7 hours	No	1	2	0	0	0	3	low	low	2	2	2	3	3	3	15
26.9	25-29 years	Rural	Dhaka	B.Sc.	Unmarried	Government	Tertiary	20k-30k	3-5 years	<37 hours	Surgery	Yes	Yes	Yes	Yes	≤7 hours	No	0	1	2	0	0	3	low	low	2	2	1	2	2	5	14
38	>29 years	Urban	Sylhet	Diploma	Married	Government	Tertiary	>30k	≥ 6 years	<37 hours	Gynecology	Yes	No	No	Yes	≤7 hours	No	1	1	0	0	0	2	low	low	2	2	3	1	2	3	13
26.8	25-29 years	Urban	Sylhet	Diploma	Married	Government	Tertiary	20k-30k	<3 years	37-48 hours	Medicine	Yes	Yes	No	No	≤7 hours	No	0	0	0	0	0	0	none	none	3	5	3	1	1	4	17
28	25-29 years	Urban	Sylhet	Diploma	Unmarried	Government	Tertiary	20k-30k	3-5 years	37-48 hours	Medicine	Yes	Yes	No	No	>7 hours	No	0	0	0	0	0	0	none	none	1	2	5	1	5	4	18
31.3	>29 years	Urban	Dhaka	B.Sc.	Married	Government	Tertiary	>30k	≥ 6 years	<37 hours	Surgery	Yes	No	No	No	≤7 hours	No	0	0	0	0	0	0	none	none	2	2	4	4	4	2	18
56	>29 years	Rural	Dhaka	M.Sc.	Married	Government	Secondary	>30k	≥ 6 years	>48 hours	General	Yes	Yes	No	No	>7 hours	No	3	0	0	2	0	5	low	low	1	1	5	3	3	2	15
28.7	25-29 years	Rural	Dhaka	B.Sc.	Married	Government	Tertiary	>30k	3-5 years	<37 hours	Medicine	Yes	Yes	Yes	Yes	≤7 hours	No	0	2	0	0	0	2	low	low	2	2	4	4	4	1	17
24	<25 years	Urban	Sylhet	Diploma	Married	Government	Primary	20k-30k	<3 years	<37 hours	Gynecology	Yes	No	No	No	>7 hours	No	0	3	3	0	0	6	intermediate	intermediate & high	1	1	2	1	1	2	8
26	25-29 years	Rural	Chattogram	B.Sc.	Unmarried	Government	Primary	>30k	3-5 years	>48 hours	Gynecology	Yes	Yes	No	No	≤7 hours	No	0	2	1	0	0	3	low	low	3	3	3	5	5	3	22
32.2	>29 years	Rural	Dhaka	B.Sc.	Married	Government	Tertiary	>30k	≥ 6 years	<37 hours	Critical	Yes	No	No	Yes	≤7 hours	No	0	0	0	0	0	0	none	none	2	2	2	4	4	3	17
33	>29 years	Urban	Dhaka	B.Sc.	Married	Government	Tertiary	>30k	≥ 6 years	<37 hours	Surgery	Yes	No	Yes	Yes	≤7 hours	No	0	1	2	0	0	3	low	low	2	2	1	2	2	5	14
38.2	>29 years	Urban	Dhaka	B.Sc.	Married	Government	Tertiary	>30k	≥ 6 years	<37 hours	Critical	Yes	No	Yes	Yes	≤7 hours	No	0	2	0	0	0	2	low	low	2	2	2	2	2	2	12
27.6	25-29 years	Urban	Dhaka	Diploma	Married	Government	Tertiary	20k-30k	3-5 years	<37 hours	Surgery	Yes	No	No	No	≤7 hours	No	0	1	2	1	0	4	low	low	4	3	3	4	4	2	20
49	>29 years	Urban	Sylhet	Diploma	Married	Government	Tertiary	>30k	≥ 6 years	<37 hours	Surgery	Yes	Yes	No	Yes	>7 hours	No	1	1	1	0	0	3	low	low	3	2	2	3	4	3	17
40	>29 years	Urban	Sylhet	B.Sc.	Married	Government	Tertiary	>30k	≥ 6 years	<37 hours	Pediatric	Yes	Yes	No	No	>7 hours	No	0	0	0	2	0	2	low	low	2	1	5	3	5	4	20
33.4	>29 years	Rural	Others	Diploma	Married	Government	Primary	20k-30k	3-5 years	<37 hours	General	Yes	No	Yes	Yes	>7 hours	No	1	2	1	2	3	9	intermediate	intermediate & high	3	2	3	3	3	1	15
32.6	>29 years	Urban	Dhaka	B.Sc.	Married	Government	Tertiary	>30k	≥ 6 years	<37 hours	Gynecology	Yes	No	Yes	Yes	≤7 hours	No	1	2	1	0	0	4	low	low	3	3	5	4	4	2	21
26.7	25-29 years	Urban	Dhaka	Diploma	Married	Government	Tertiary	>30k	≥ 6 years	<37 hours	Surgery	Yes	No	Yes	Yes	≤7 hours	No	0	2	0	0	0	2	low	low	2	2	2	2	2	4	14
29	25-29 years	Rural	Dhaka	B.Sc.	Married	Government	Tertiary	>30k	≥ 6 years	<37 hours	Surgery	Yes	No	No	Yes	≤7 hours	No	0	1	1	0	0	2	low	low	2	2	1	2	1	5	13
26	25-29 years	Rural	Dhaka	M.Sc.	Married	Government	Tertiary	20k-30k	<3 years	37-48 hours	COVID-19	Yes	No	No	Yes	≤7 hours	No	0	3	0	0	0	3	low	low	2	2	1	2	5	2	14
29	25-29 years	Rural	Others	Diploma	Unmarried	Government	Primary	20k-30k	3-5 years	37-48 hours	General	Yes	No	Yes	No	≤7 hours	Yes	0	0	0	0	0	0	none	none	2	1	2	1	2	1	9
32	>29 years	Urban	Chattogram	M.Sc.	Married	Government	Tertiary	20k-30k	<3 years	<37 hours	COVID-19	Yes	No	No	Yes	>7 hours	No	0	0	0	0	0	0	none	none	4	4	5	5	2	2	22
32.4	>29 years	Urban	Dhaka	B.Sc.	Married	Government	Tertiary	>30k	≥ 6 years	<37 hours	Surgery	Yes	No	No	Yes	≤7 hours	No	0	0	0	0	0	0	none	none	3	2	2	3	3	3	16
29.5	25-29 years	Urban	Others	B.Sc.	Married	Government	Secondary	20k-30k	3-5 years	<37 hours	Medicine	Yes	No	No	Yes	≤7 hours	No	0	2	3	0	0	5	low	low	2	1	2	1	1	3	10
33	>29 years	Urban	Chattogram	Diploma	Married	Government	Tertiary	>30k	≥ 6 years	<37 hours	General	Yes	No	No	Yes	>7 hours	No	0	3	1	0	0	4	low	low	1	5	3	1	1	1	12
29	25-29 years	Urban	Dhaka	M.Sc.	Married	Government	Tertiary	>30k	3-5 years	<37 hours	General	Yes	Yes	No	Yes	≤7 hours	No	0	2	0	0	0	2	low	low	1	2	2	2	1	2	10
42	>29 years	Urban	Sylhet	M.Sc.	Married	Government	Tertiary	>30k	≥ 6 years	<37 hours	General	Yes	No	No	Yes	>7 hours	No	0	0	0	0	0	0	none	none	2	4	3	3	4	1	17
26	25-29 years	Urban	Others	B.Sc.	Married	Government	Tertiary	>30k	≥ 6 years	>48 hours	Gynecology	Yes	No	No	No	>7 hours	No	1	3	2	0	0	6	intermediate	intermediate & high	1	3	3	3	2	3	15
29.5	25-29 years	Urban	Dhaka	B.Sc.	Married	Government	Tertiary	>30k	3-5 years	>48 hours	Critical	Yes	Yes	No	No	>7 hours	No	0	1	1	0	0	2	low	low	1	2	3	2	2	5	15
24	<25 years	Urban	Sylhet	Diploma	Unmarried	Private	Tertiary	<20k	<3 years	37-48 hours	General	Yes	Yes	No	Yes	≤7 hours	No	0	0	0	0	0	0	none	none	1	1	2	3	2	4	13
24.4	<25 years	Urban	Dhaka	B.Sc.	Married	Private	Tertiary	20k-30k	<3 years	<37 hours	Critical	Yes	Yes	No	No	>7 hours	Yes	0	0	0	0	0	0	none	none	1	3	3	2	2	1	12
22.8	<25 years	Urban	Dhaka	M.Sc.	Unmarried	Private	Tertiary	20k-30k	<3 years	37-48 hours	Medicine	Yes	Yes	Yes	Yes	>7 hours	No	0	1	1	1	0	3	low	low	3	2	3	4	4	3	19
21.9	<25 years	Urban	Dhaka	Diploma	Unmarried	Private	Tertiary	<20k	<3 years	37-48 hours	Surgery	Yes	No	No	No	≤7 hours	No	0	0	0	0	0	0	none	none	3	3	5	5	3	4	23
22	<25 years	Urban	Others	Diploma	Unmarried	Private	Secondary	>30k	<3 years	<37 hours	Critical	Yes	Yes	Yes	No	>7 hours	Yes	0	0	0	0	0	0	none	none	1	2	3	1	1	2	10
27	25-29 years	Rural	Sylhet	Diploma	Unmarried	Private	Tertiary	20k-30k	≥ 6 years	<37 hours	Critical	Yes	Yes	No	Yes	≤7 hours	No	0	3	0	0	0	3	low	low	3	4	3	5	5	3	23
23	<25 years	Urban	Dhaka	Diploma	Unmarried	Private	Primary	<20k	<3 years	>48 hours	General	Yes	Yes	Yes	Yes	>7 hours	No	0	0	0	0	0	0	none	none	3	4	3	3	1	5	19
30	>29 years	Urban	Sylhet	B.Sc.	Married	Private	Secondary	20k-30k	≥ 6 years	37-48 hours	Critical	No	Yes	No	Yes	≤7 hours	No	0	0	0	0	0	0	none	none	1	5	3	1	1	1	12
24	<25 years	Urban	Sylhet	Diploma	Unmarried	Private	Secondary	<20k	<3 years	37-48 hours	Pediatric	Yes	Yes	No	No	≤7 hours	No	0	0	0	0	0	0	none	none	2	2	3	5	3	4	19
25.2	25-29 years	Urban	Sylhet	B.Sc.	Unmarried	Private	Tertiary	<20k	<3 years	37-48 hours	Gynecology	Yes	No	No	Yes	≤7 hours	No	0	2	0	0	0	2	low	low	1	4	3	2	1	1	12
24.8	<25 years	Urban	Dhaka	B.Sc.	Unmarried	Private	Tertiary	<20k	<3 years	37-48 hours	Medicine	Yes	Yes	No	No	≤7 hours	No	0	0	0	0	0	0	none	none	3	4	3	3	2	3	18
23.8	<25 years	Urban	Sylhet	Diploma	Unmarried	Private	Tertiary	<20k	<3 years	<37 hours	Gynecology	Yes	Yes	No	No	≤7 hours	Yes	0	3	0	0	0	3	low	low	1	5	5	5	1	1	18
26	25-29 years	Urban	Chattogram	B.Sc.	Unmarried	Private	Primary	>30k	<3 years	37-48 hours	Emergency	Yes	Yes	No	Yes	≤7 hours	Yes	0	1	2	0	0	3	low	low	1	2	2	3	3	3	14
22	<25 years	Urban	Dhaka	Diploma	Married	Private	Tertiary	20k-30k	<3 years	37-48 hours	Critical	Yes	Yes	Yes	No	≤7 hours	Yes	3	0	0	0	0	3	low	low	2	2	3	2	2	2	13
22	<25 years	Rural	Sylhet	Diploma	Unmarried	Private	Tertiary	<20k	<3 years	37-48 hours	Critical	Yes	Yes	No	No	>7 hours	No	0	0	0	0	0	0	none	none	3	2	3	3	1	3	15
22.4	<25 years	Urban	Others	Diploma	Unmarried	Private	Tertiary	<20k	<3 years	>48 hours	General	Yes	No	No	Yes	>7 hours	No	0	3	0	3	0	6	intermediate	intermediate & high	5	4	4	5	3	3	24
28.2	25-29 years	Urban	Sylhet	Diploma	Married	Private	Tertiary	20k-30k	3-5 years	37-48 hours	Gynecology	Yes	Yes	No	Yes	>7 hours	No	3	1	0	0	0	4	low	low	2	2	4	5	5	3	21
24	<25 years	Rural	Dhaka	B.Sc.	Unmarried	Private	Secondary	20k-30k	<3 years	37-48 hours	Surgery	Yes	Yes	Yes	No	>7 hours	No	0	0	0	0	0	0	none	none	2	2	3	3	5	3	18
26	25-29 years	Urban	Dhaka	B.Sc.	Unmarried	Private	Secondary	20k-30k	3-5 years	37-48 hours	Critical	Yes	Yes	No	No	>7 hours	Yes	0	3	3	0	0	6	intermediate	intermediate & high	2	4	3	5	1	2	17
25.5	25-29 years	Urban	Sylhet	Diploma	Married	Private	Tertiary	<20k	3-5 years	37-48 hours	Gynecology	Yes	Yes	No	Yes	≤7 hours	No	0	1	0	0	0	1	low	low	2	1	5	5	5	3	21
24	<25 years	Urban	Chattogram	B.Sc.	Unmarried	Private	Primary	20k-30k	<3 years	>48 hours	COVID-19	No	No	No	No	≤7 hours	No	0	3	1	2	0	6	intermediate	intermediate & high	3	4	4	4	2	2	19
22.9	<25 years	Rural	Dhaka	Diploma	Unmarried	Private	Secondary	<20k	<3 years	37-48 hours	General	Yes	Yes	Yes	Yes	≤7 hours	Yes	0	0	0	0	0	0	none	none	2	5	1	3	2	2	15
23	<25 years	Urban	Dhaka	B.Sc.	Unmarried	Private	Tertiary	20k-30k	<3 years	<37 hours	Critical	Yes	Yes	No	Yes	≤7 hours	No	0	3	0	0	0	3	low	low	5	4	5	5	1	1	21
24	<25 years	Urban	Others	Diploma	Unmarried	Private	Secondary	<20k	≥ 6 years	37-48 hours	Gynecology	Yes	Yes	No	Yes	≤7 hours	No	0	3	0	0	0	3	low	low	4	4	5	5	3	1	22
25.8	25-29 years	Urban	Dhaka	B.Sc.	Unmarried	Private	Tertiary	20k-30k	<3 years	>48 hours	General	Yes	Yes	Yes	Yes	>7 hours	Yes	0	3	0	0	0	3	low	low	5	1	5	5	5	2	23
24	<25 years	Urban	Sylhet	Diploma	Unmarried	Private	Tertiary	<20k	<3 years	37-48 hours	Surgery	No	No	No	No	>7 hours	No	0	3	3	0	0	6	intermediate	intermediate & high	1	1	2	5	2	5	16
24	<25 years	Urban	Dhaka	B.Sc.	Unmarried	Private	Tertiary	<20k	<3 years	<37 hours	General	Yes	Yes	No	No	≤7 hours	Yes	0	3	2	0	0	5	low	low	4	2	4	5	1	1	17
24.5	<25 years	Rural	Others	Diploma	Unmarried	Private	Primary	<20k	3-5 years	>48 hours	Pediatric	Yes	Yes	No	No	>7 hours	No	0	1	0	0	0	1	low	low	2	2	3	2	2	3	14
26.8	25-29 years	Urban	Chattogram	B.Sc.	Unmarried	Private	Primary	>30k	<3 years	37-48 hours	Gynecology	Yes	Yes	No	No	≤7 hours	Yes	0	3	0	0	0	3	low	low	2	2	3	5	2	2	16
23.5	<25 years	Rural	Sylhet	Diploma	Unmarried	Private	Tertiary	<20k	<3 years	37-48 hours	Gynecology	Yes	Yes	No	Yes	≤7 hours	No	0	2	1	0	0	3	low	low	1	3	5	5	3	1	18
23.2	<25 years	Urban	Dhaka	Diploma	Unmarried	Private	Secondary	>30k	<3 years	37-48 hours	Gynecology	Yes	Yes	No	Yes	≤7 hours	No	0	0	0	0	0	0	none	none	1	1	1	2	2	3	10
26	25-29 years	Urban	Dhaka	B.Sc.	Unmarried	Private	Tertiary	20k-30k	<3 years	37-48 hours	COVID-19	Yes	Yes	No	No	>7 hours	No	2	1	1	0	0	4	low	low	4	4	5	5	5	1	24
25.2	25-29 years	Urban	Dhaka	Diploma	Married	Private	Tertiary	20k-30k	<3 years	>48 hours	Pediatric	Yes	No	No	No	≤7 hours	No	0	0	0	0	0	0	none	none	1	1	1	5	1	2	11
26	25-29 years	Urban	Dhaka	B.Sc.	Unmarried	Private	Tertiary	<20k	<3 years	<37 hours	Pediatric	Yes	Yes	No	Yes	>7 hours	No	0	0	0	0	0	0	none	none	1	3	1	3	5	3	16
25	25-29 years	Rural	Chattogram	B.Sc.	Unmarried	Private	Primary	>30k	<3 years	37-48 hours	Emergency	Yes	No	No	Yes	≤7 hours	No	0	2	0	0	0	2	low	low	3	2	3	2	2	3	15
27	25-29 years	Urban	Dhaka	B.Sc.	Married	Private	Tertiary	20k-30k	3-5 years	>48 hours	Critical	Yes	No	No	No	≤7 hours	No	0	2	0	1	0	3	low	low	2	3	3	1	2	2	13
26	25-29 years	Urban	Dhaka	B.Sc.	Unmarried	Private	Tertiary	20k-30k	3-5 years	37-48 hours	Critical	Yes	Yes	No	No	>7 hours	No	0	1	0	0	0	1	low	low	3	3	2	3	2	3	16
23	<25 years	Urban	Dhaka	Diploma	Unmarried	Private	Secondary	20k-30k	<3 years	<37 hours	Critical	Yes	Yes	Yes	No	≤7 hours	Yes	0	3	1	0	0	4	low	low	3	3	2	4	5	4	21
24	<25 years	Urban	Dhaka	Diploma	Unmarried	Private	Tertiary	<20k	<3 years	>48 hours	Critical	Yes	Yes	Yes	Yes	≤7 hours	Yes	0	0	0	0	0	0	none	none	1	2	2	3	2	1	11
25	25-29 years	Urban	Dhaka	Diploma	Married	Private	Tertiary	20k-30k	3-5 years	37-48 hours	Surgery	Yes	Yes	No	Yes	≤7 hours	Yes	0	0	0	1	0	1	low	low	1	1	1	2	1	4	10
24	<25 years	Rural	Dhaka	Diploma	Married	Private	Tertiary	20k-30k	<3 years	37-48 hours	Critical	Yes	Yes	Yes	No	>7 hours	Yes	1	3	0	0	0	4	low	low	1	2	3	5	1	3	15
23	<25 years	Urban	Dhaka	Diploma	Unmarried	Private	Tertiary	20k-30k	<3 years	>48 hours	COVID-19	Yes	Yes	No	Yes	≤7 hours	No	0	0	0	0	0	0	none	none	5	2	2	5	2	4	20
24.7	<25 years	Rural	Dhaka	Diploma	Unmarried	Private	Tertiary	>30k	≥ 6 years	37-48 hours	Critical	Yes	Yes	Yes	Yes	>7 hours	Yes	0	0	0	0	0	0	none	none	1	1	5	1	1	1	10
24	<25 years	Urban	Dhaka	B.Sc.	Married	Private	Tertiary	>30k	<3 years	37-48 hours	Medicine	Yes	No	No	Yes	>7 hours	No	0	0	0	0	0	0	none	none	3	3	3	3	3	3	18
26	25-29 years	Urban	Sylhet	Diploma	Unmarried	Private	Secondary	<20k	3-5 years	37-48 hours	Pediatric	Yes	Yes	No	No	≤7 hours	No	0	0	0	0	0	0	none	none	2	2	2	5	2	4	17
26	25-29 years	Urban	Sylhet	Diploma	Married	Private	Secondary	20k-30k	3-5 years	37-48 hours	Critical	No	Yes	No	Yes	≤7 hours	No	0	3	3	0	0	6	intermediate	intermediate & high	2	2	3	3	3	3	16
26	25-29 years	Rural	Sylhet	Diploma	Married	Private	Tertiary	<20k	3-5 years	37-48 hours	Medicine	Yes	Yes	No	No	>7 hours	No	0	3	0	0	0	3	low	low	4	4	3	2	2	3	18
26.2	25-29 years	Urban	Others	B.Sc.	Unmarried	Private	Primary	<20k	3-5 years	>48 hours	Gynecology	Yes	Yes	No	No	>7 hours	No	0	0	0	0	0	0	none	none	2	3	2	4	4	3	18
24	<25 years	Urban	Dhaka	Diploma	Married	Private	Tertiary	20k-30k	<3 years	<37 hours	Critical	Yes	Yes	Yes	Yes	>7 hours	Yes	0	0	0	0	0	0	none	none	3	3	3	5	2	1	17
23.3	<25 years	Urban	Dhaka	Diploma	Unmarried	Private	Primary	<20k	<3 years	37-48 hours	General	Yes	Yes	No	No	>7 hours	No	0	1	0	0	0	1	low	low	2	2	3	5	1	2	15
22	<25 years	Rural	Chattogram	Diploma	Married	Private	Primary	<20k	3-5 years	37-48 hours	Critical	No	No	No	Yes	≤7 hours	No	2	3	3	3	2	13	high	intermediate & high	5	3	5	5	1	1	20
24.5	<25 years	Urban	Dhaka	B.Sc.	Unmarried	Private	Tertiary	20k-30k	<3 years	>48 hours	Gynecology	Yes	Yes	No	No	>7 hours	Yes	0	1	0	0	0	1	low	low	3	3	3	5	3	3	20
24.3	<25 years	Urban	Dhaka	B.Sc.	Married	Private	Tertiary	>30k	<3 years	<37 hours	General	No	Yes	No	Yes	≤7 hours	No	0	3	0	0	0	3	low	low	2	1	2	3	1	2	11
24	<25 years	Urban	Sylhet	B.Sc.	Unmarried	Private	Tertiary	<20k	<3 years	37-48 hours	Critical	Yes	Yes	No	No	≤7 hours	No	0	3	0	0	0	3	low	low	5	2	5	5	3	3	23
25.3	25-29 years	Urban	Dhaka	Diploma	Unmarried	Private	Secondary	20k-30k	≥ 6 years	<37 hours	Gynecology	Yes	Yes	No	Yes	≤7 hours	No	0	0	0	0	0	0	none	none	4	2	2	4	1	3	16
25.2	25-29 years	Urban	Dhaka	Diploma	Married	Private	Tertiary	20k-30k	3-5 years	37-48 hours	Critical	Yes	Yes	Yes	No	≤7 hours	No	0	0	0	0	0	0	none	none	3	2	3	3	2	3	16
21.6	<25 years	Urban	Dhaka	Diploma	Unmarried	Private	Secondary	<20k	<3 years	<37 hours	Surgery	Yes	No	No	No	>7 hours	No	0	1	0	0	0	1	low	low	2	3	4	3	2	4	18
26.2	25-29 years	Urban	Dhaka	Diploma	Unmarried	Private	Tertiary	<20k	≥ 6 years	37-48 hours	General	Yes	No	No	No	≤7 hours	No	3	3	0	0	0	6	intermediate	intermediate & high	3	5	3	5	5	3	24
22.4	<25 years	Urban	Dhaka	Diploma	Married	Private	Secondary	<20k	<3 years	>48 hours	Medicine	No	No	No	No	≤7 hours	No	0	3	0	0	0	3	low	low	1	4	1	3	2	2	13
23.8	<25 years	Urban	Others	Diploma	Unmarried	Private	Secondary	<20k	<3 years	37-48 hours	Surgery	No	Yes	No	No	≤7 hours	No	0	3	3	0	0	6	intermediate	intermediate & high	1	5	5	5	5	1	22
25.3	25-29 years	Urban	Dhaka	Diploma	Married	Private	Tertiary	<20k	<3 years	<37 hours	General	Yes	Yes	No	No	>7 hours	No	0	0	0	0	0	0	none	none	2	1	1	1	2	5	12
25	25-29 years	Urban	Dhaka	Diploma	Married	Private	Tertiary	<20k	<3 years	37-48 hours	General	No	No	No	No	≤7 hours	No	0	3	3	0	0	6	intermediate	intermediate & high	5	5	5	5	1	5	26
25	25-29 years	Urban	Dhaka	M.Sc.	Unmarried	Private	Tertiary	20k-30k	<3 years	37-48 hours	Critical	Yes	Yes	No	Yes	>7 hours	No	0	0	0	0	0	0	none	none	2	3	3	4	1	3	16
23.3	<25 years	Urban	Dhaka	Diploma	Unmarried	Private	Primary	<20k	<3 years	37-48 hours	Gynecology	Yes	No	No	Yes	≤7 hours	Yes	0	3	1	0	0	4	low	low	5	4	4	5	4	4	26
23	<25 years	Urban	Sylhet	Diploma	Unmarried	Private	Tertiary	<20k	<3 years	>48 hours	Surgery	Yes	Yes	No	No	≤7 hours	No	0	0	0	0	0	0	none	none	2	4	1	1	1	5	14
24.5	<25 years	Urban	Dhaka	Diploma	Married	Private	Tertiary	<20k	3-5 years	>48 hours	General	Yes	Yes	No	No	>7 hours	Yes	0	1	0	0	0	1	low	low	1	4	1	1	2	1	10
24.5	<25 years	Urban	Dhaka	B.Sc.	Married	Private	Tertiary	20k-30k	<3 years	37-48 hours	Critical	Yes	Yes	Yes	Yes	>7 hours	No	0	0	0	0	0	0	none	none	2	2	3	5	5	2	19
25	25-29 years	Rural	Chattogram	Diploma	Unmarried	Private	Secondary	20k-30k	3-5 years	37-48 hours	Critical	Yes	No	No	No	>7 hours	No	0	3	2	0	0	5	low	low	1	4	3	3	2	2	15
25	25-29 years	Urban	Sylhet	B.Sc.	Married	Private	Tertiary	20k-30k	3-5 years	>48 hours	Medicine	Yes	No	No	No	≤7 hours	No	0	0	0	0	0	0	none	none	2	5	5	5	1	4	22
26	25-29 years	Urban	Sylhet	B.Sc.	Married	Private	Tertiary	<20k	3-5 years	37-48 hours	Surgery	No	No	No	No	≤7 hours	No	0	2	1	0	0	3	low	low	5	5	5	5	3	4	27
25.2	25-29 years	Urban	Dhaka	Diploma	Unmarried	Private	Primary	20k-30k	<3 years	>48 hours	Critical	Yes	Yes	No	No	>7 hours	No	1	0	0	0	0	1	low	low	2	2	2	3	2	2	13
22.8	<25 years	Rural	Others	Diploma	Unmarried	Private	Primary	<20k	<3 years	>48 hours	Gynecology	No	Yes	No	Yes	>7 hours	No	0	0	0	0	0	0	none	none	4	4	3	5	3	3	22
25.5	25-29 years	Urban	Chattogram	Diploma	Married	Private	Secondary	>30k	3-5 years	37-48 hours	Medicine	Yes	No	No	Yes	≤7 hours	No	0	0	0	1	0	1	low	low	2	3	3	1	1	2	12
23.2	<25 years	Urban	Dhaka	Diploma	Unmarried	Private	Tertiary	<20k	<3 years	37-48 hours	COVID-19	Yes	Yes	No	Yes	>7 hours	Yes	0	1	1	0	0	2	low	low	3	2	3	2	1	3	14
23.4	<25 years	Urban	Sylhet	Diploma	Unmarried	Private	Secondary	<20k	<3 years	37-48 hours	Gynecology	Yes	Yes	No	No	≤7 hours	No	0	0	0	0	0	0	none	none	3	2	2	5	5	2	19
24	<25 years	Urban	Sylhet	B.Sc.	Unmarried	Private	Tertiary	<20k	<3 years	<37 hours	Surgery	No	No	No	Yes	≤7 hours	No	0	0	0	0	0	0	none	none	4	5	5	5	5	1	25
24	<25 years	Urban	Dhaka	B.Sc.	Unmarried	Private	Tertiary	20k-30k	<3 years	>48 hours	Surgery	Yes	No	No	Yes	≤7 hours	No	0	1	0	1	0	2	low	low	3	4	3	3	5	2	20
25.9	25-29 years	Urban	Dhaka	Diploma	Unmarried	Private	Primary	20k-30k	3-5 years	>48 hours	COVID-19	Yes	Yes	No	Yes	>7 hours	Yes	0	1	0	0	0	1	low	low	2	2	2	3	2	2	13
24.4	<25 years	Urban	Dhaka	B.Sc.	Unmarried	Private	Tertiary	>30k	<3 years	<37 hours	Critical	No	Yes	No	Yes	>7 hours	Yes	0	1	1	0	0	2	low	low	1	3	3	4	1	3	15
32	>29 years	Urban	Sylhet	B.Sc.	Married	Private	Tertiary	20k-30k	≥ 6 years	<37 hours	General	Yes	Yes	No	No	≤7 hours	No	0	0	0	0	0	0	none	none	2	1	1	5	1	1	11
26	25-29 years	Urban	Chattogram	B.Sc.	Married	Private	Secondary	>30k	3-5 years	37-48 hours	General	Yes	No	No	Yes	≤7 hours	Yes	0	0	0	0	0	0	none	none	3	2	3	4	2	3	17
24	<25 years	Urban	Others	B.Sc.	Married	Private	Secondary	20k-30k	<3 years	<37 hours	Gynecology	Yes	Yes	No	Yes	≤7 hours	Yes	0	0	0	0	0	0	none	none	1	2	3	5	2	3	16
24.5	<25 years	Urban	Sylhet	B.Sc.	Married	Private	Tertiary	<20k	<3 years	37-48 hours	Surgery	Yes	No	No	Yes	≤7 hours	No	0	3	1	0	0	4	low	low	3	4	3	5	2	4	21
25.3	25-29 years	Urban	Dhaka	B.Sc.	Unmarried	Private	Tertiary	20k-30k	<3 years	37-48 hours	Medicine	No	No	No	Yes	>7 hours	No	0	0	0	0	0	0	none	none	1	2	2	5	2	1	13
23	<25 years	Urban	Sylhet	Diploma	Unmarried	Private	Secondary	<20k	<3 years	37-48 hours	Pediatric	Yes	Yes	No	No	≤7 hours	No	0	0	0	0	0	0	none	none	1	2	2	4	2	4	15
25.4	25-29 years	Rural	Sylhet	B.Sc.	Married	Private	Tertiary	<20k	3-5 years	37-48 hours	Critical	Yes	No	No	No	≤7 hours	No	0	3	0	0	0	3	low	low	3	2	3	5	3	4	20
25	25-29 years	Rural	Chattogram	Diploma	Unmarried	Private	Primary	>30k	<3 years	37-48 hours	Pediatric	Yes	No	No	No	≤7 hours	No	0	0	0	0	0	0	none	none	5	2	3	5	5	4	24
26	25-29 years	Urban	Dhaka	Diploma	Unmarried	Private	Tertiary	20k-30k	3-5 years	>48 hours	Critical	Yes	Yes	No	Yes	>7 hours	Yes	0	0	0	0	0	0	none	none	1	1	2	3	2	4	13
25.2	25-29 years	Urban	Chattogram	Diploma	Married	Private	Primary	>30k	3-5 years	37-48 hours	Emergency	Yes	Yes	Yes	Yes	≤7 hours	Yes	0	0	0	0	0	0	none	none	1	1	3	3	1	2	11
24.3	<25 years	Urban	Sylhet	Diploma	Unmarried	Private	Tertiary	<20k	3-5 years	<37 hours	Critical	Yes	No	No	No	≤7 hours	No	2	2	0	0	0	4	low	low	3	3	2	5	5	4	22
24.3	<25 years	Urban	Dhaka	B.Sc.	Married	Private	Tertiary	20k-30k	≥ 6 years	<37 hours	Medicine	Yes	Yes	No	Yes	≤7 hours	No	1	3	3	0	0	7	intermediate	intermediate & high	1	3	5	3	5	1	18
25	25-29 years	Urban	Others	B.Sc.	Unmarried	Private	Secondary	<20k	<3 years	<37 hours	Gynecology	Yes	Yes	No	Yes	>7 hours	No	0	3	1	0	0	4	low	low	3	4	4	5	4	3	23
25.4	25-29 years	Urban	Sylhet	B.Sc.	Unmarried	Private	Secondary	20k-30k	<3 years	37-48 hours	Medicine	Yes	Yes	No	Yes	≤7 hours	Yes	0	0	0	0	0	0	none	none	2	2	1	1	1	2	9
24.2	<25 years	Urban	Others	Diploma	Unmarried	Private	Tertiary	<20k	<3 years	37-48 hours	General	Yes	No	No	No	≤7 hours	Yes	0	3	1	0	0	4	low	low	4	5	4	5	1	1	20
26	25-29 years	Urban	Sylhet	B.Sc.	Married	Private	Tertiary	<20k	<3 years	37-48 hours	General	Yes	No	No	Yes	>7 hours	No	1	0	0	0	0	1	low	low	3	2	5	3	2	1	16
26.2	25-29 years	Urban	Dhaka	Diploma	Unmarried	Private	Tertiary	<20k	<3 years	<37 hours	Critical	Yes	Yes	Yes	Yes	>7 hours	Yes	1	1	1	0	0	3	low	low	1	2	5	5	2	2	17
24	<25 years	Urban	Sylhet	Diploma	Unmarried	Private	Tertiary	20k-30k	3-5 years	<37 hours	Critical	Yes	Yes	No	Yes	≤7 hours	Yes	0	1	0	1	0	2	low	low	4	2	4	5	5	4	24
24.5	<25 years	Urban	Sylhet	B.Sc.	Unmarried	Private	Tertiary	<20k	3-5 years	<37 hours	Medicine	Yes	Yes	No	No	≤7 hours	No	0	0	0	0	0	0	none	none	3	1	1	1	1	1	8
23.5	<25 years	Urban	Sylhet	Diploma	Unmarried	Private	Tertiary	<20k	<3 years	37-48 hours	Pediatric	Yes	Yes	No	Yes	≤7 hours	No	1	1	0	0	0	2	low	low	2	5	3	4	4	4	22
23.2	<25 years	Urban	Dhaka	Diploma	Unmarried	Private	Tertiary	20k-30k	<3 years	<37 hours	Critical	Yes	Yes	Yes	Yes	>7 hours	No	0	0	0	0	0	0	none	none	1	1	2	1	2	5	12
23.2	<25 years	Urban	Sylhet	B.Sc.	Unmarried	Private	Tertiary	<20k	3-5 years	<37 hours	Critical	Yes	No	No	No	≤7 hours	No	0	1	1	0	0	2	low	low	2	3	3	5	5	4	22
26	25-29 years	Urban	Dhaka	B.Sc.	Unmarried	Private	Tertiary	20k-30k	<3 years	>48 hours	General	Yes	Yes	No	Yes	≤7 hours	No	0	0	0	0	0	0	none	none	2	3	3	3	2	2	15
23.3	<25 years	Urban	Dhaka	Diploma	Unmarried	Private	Primary	<20k	<3 years	>48 hours	Medicine	Yes	No	No	No	≤7 hours	No	0	3	0	1	0	4	low	low	3	4	3	4	2	3	19
21.5	<25 years	Urban	Chattogram	Diploma	Unmarried	Private	Secondary	<20k	<3 years	<37 hours	General	Yes	Yes	No	No	>7 hours	No	0	0	0	0	0	0	none	none	3	1	3	3	1	5	16
25.8	25-29 years	Urban	Chattogram	B.Sc.	Unmarried	Private	Primary	>30k	<3 years	37-48 hours	Medicine	Yes	Yes	Yes	No	≤7 hours	Yes	0	0	0	1	0	1	low	low	1	1	1	1	1	5	10
24.3	<25 years	Urban	Chattogram	B.Sc.	Unmarried	Private	Primary	>30k	<3 years	<37 hours	COVID-19	No	Yes	No	Yes	≤7 hours	Yes	2	2	1	0	0	5	low	low	5	3	3	5	5	3	24
23	<25 years	Urban	Sylhet	Diploma	Married	Private	Tertiary	<20k	3-5 years	<37 hours	Critical	Yes	Yes	No	Yes	>7 hours	Yes	0	1	0	1	0	2	low	low	4	2	4	5	5	4	24
23.3	<25 years	Urban	Dhaka	Diploma	Unmarried	Private	Tertiary	<20k	<3 years	>48 hours	General	Yes	Yes	No	No	>7 hours	Yes	0	1	2	2	2	7	intermediate	intermediate & high	3	2	3	2	2	4	16
22	<25 years	Urban	Dhaka	Diploma	Unmarried	Private	Tertiary	<20k	<3 years	>48 hours	Critical	Yes	Yes	Yes	No	≤7 hours	Yes	0	0	0	0	0	0	none	none	3	2	3	3	1	2	14
24.9	<25 years	Urban	Sylhet	Diploma	Married	Private	Primary	<20k	<3 years	>48 hours	General	No	No	No	No	≤7 hours	No	0	3	1	3	2	9	intermediate	intermediate & high	4	5	5	5	2	5	26
23.5	<25 years	Urban	Dhaka	Diploma	Unmarried	Private	Tertiary	<20k	<3 years	>48 hours	Pediatric	No	No	No	Yes	≤7 hours	No	0	1	0	0	0	1	low	low	3	3	2	3	3	3	17
23.2	<25 years	Urban	Dhaka	Diploma	Unmarried	Private	Tertiary	<20k	<3 years	<37 hours	General	Yes	Yes	No	No	≤7 hours	Yes	0	3	0	0	0	3	low	low	3	4	3	3	3	3	19
23	<25 years	Urban	Dhaka	Diploma	Unmarried	Private	Tertiary	<20k	<3 years	<37 hours	Critical	Yes	Yes	No	No	≤7 hours	No	0	3	1	0	0	4	low	low	5	3	4	5	5	1	23
22	<25 years	Urban	Others	Diploma	Married	Private	Tertiary	<20k	<3 years	<37 hours	Medicine	Yes	Yes	No	Yes	≤7 hours	Yes	0	2	0	0	0	2	low	low	2	1	3	4	2	5	17
25.4	25-29 years	Urban	Dhaka	B.Sc.	Unmarried	Private	Tertiary	>30k	<3 years	<37 hours	General	No	No	No	No	≤7 hours	No	0	0	0	0	0	0	none	none	2	2	5	3	3	3	18
30	>29 years	Urban	Sylhet	B.Sc.	Married	Private	Tertiary	20k-30k	≥ 6 years	<37 hours	General	Yes	Yes	No	No	≤7 hours	No	0	1	0	0	0	1	low	low	4	2	3	4	5	5	23
24.9	<25 years	Urban	Others	M.Sc.	Married	Private	Tertiary	20k-30k	<3 years	<37 hours	COVID-19	Yes	No	No	No	≤7 hours	No	0	3	0	0	0	3	low	low	3	4	5	5	5	4	26
24	<25 years	Urban	Sylhet	B.Sc.	Unmarried	Private	Tertiary	<20k	<3 years	<37 hours	Surgery	No	No	No	No	≤7 hours	No	0	3	0	0	0	3	low	low	3	3	2	2	4	4	18
25.4	25-29 years	Urban	Sylhet	Diploma	Unmarried	Private	Primary	<20k	<3 years	>48 hours	Surgery	Yes	Yes	No	Yes	>7 hours	No	0	1	0	0	0	1	low	low	1	2	3	3	2	2	13
24	<25 years	Rural	Dhaka	Diploma	Unmarried	Private	Primary	<20k	<3 years	>48 hours	General	Yes	Yes	No	No	≤7 hours	No	0	0	0	0	0	0	none	none	4	5	4	4	1	5	23
22.2	<25 years	Urban	Chattogram	Diploma	Unmarried	Private	Primary	<20k	<3 years	37-48 hours	Medicine	Yes	Yes	Yes	Yes	≤7 hours	Yes	0	3	0	0	0	3	low	low	2	3	5	5	1	5	21
25	25-29 years	Urban	Chattogram	Diploma	Unmarried	Private	Secondary	20k-30k	3-5 years	<37 hours	Critical	Yes	Yes	No	No	≤7 hours	Yes	0	0	0	0	0	0	none	none	2	3	3	1	2	4	15
22.4	<25 years	Urban	Others	B.Sc.	Unmarried	Private	Tertiary	>30k	3-5 years	<37 hours	Medicine	Yes	No	No	Yes	≤7 hours	No	0	0	0	0	0	0	none	none	1	1	2	5	2	3	14
23	<25 years	Urban	Others	B.Sc.	Married	Private	Primary	<20k	<3 years	37-48 hours	Medicine	Yes	No	No	No	≤7 hours	No	0	3	0	0	0	3	low	low	3	4	1	5	5	1	19
30	>29 years	Urban	Sylhet	B.Sc.	Married	Private	Tertiary	20k-30k	3-5 years	37-48 hours	Surgery	Yes	Yes	No	No	>7 hours	No	0	0	0	0	0	0	none	none	2	4	5	1	1	3	16
26	25-29 years	Urban	Dhaka	Diploma	Unmarried	Private	Primary	<20k	<3 years	>48 hours	General	Yes	Yes	Yes	Yes	≤7 hours	Yes	0	0	0	0	0	0	none	none	3	4	1	5	5	4	22
25	25-29 years	Urban	Dhaka	Diploma	Unmarried	Private	Primary	<20k	<3 years	>48 hours	General	Yes	Yes	No	Yes	≤7 hours	Yes	0	0	0	0	0	0	none	none	3	2	4	4	1	1	15
24	<25 years	Urban	Dhaka	Diploma	Unmarried	Private	Secondary	20k-30k	3-5 years	37-48 hours	Gynecology	No	Yes	No	Yes	≤7 hours	No	0	0	2	0	1	3	low	low	1	5	4	5	5	2	22
23	<25 years	Urban	Dhaka	Diploma	Unmarried	Private	Tertiary	20k-30k	3-5 years	<37 hours	Medicine	Yes	Yes	No	No	≤7 hours	No	0	0	2	1	0	3	low	low	2	3	1	2	1	2	11
26.3	25-29 years	Urban	Sylhet	Diploma	Married	Private	Tertiary	<20k	<3 years	>48 hours	Gynecology	Yes	No	No	Yes	>7 hours	No	0	0	0	0	0	0	none	none	5	2	3	5	5	5	25
24.6	<25 years	Rural	Sylhet	Diploma	Unmarried	Private	Primary	<20k	<3 years	>48 hours	General	Yes	Yes	No	Yes	>7 hours	No	0	1	1	0	0	2	low	low	2	2	3	3	1	2	13
25.3	25-29 years	Rural	Dhaka	B.Sc.	Unmarried	Private	Primary	<20k	<3 years	37-48 hours	Critical	No	No	No	No	≤7 hours	No	0	1	0	0	0	1	low	low	3	3	1	2	1	2	12
22	<25 years	Urban	Sylhet	Diploma	Unmarried	Private	Secondary	<20k	<3 years	37-48 hours	Gynecology	Yes	Yes	No	No	≤7 hours	No	0	0	0	0	0	0	none	none	2	2	3	5	3	4	19
24	<25 years	Urban	Sylhet	B.Sc.	Unmarried	Private	Tertiary	<20k	≥ 6 years	<37 hours	Gynecology	Yes	Yes	No	Yes	≤7 hours	Yes	0	3	3	0	0	6	intermediate	intermediate & high	4	4	3	5	2	3	21
25	25-29 years	Urban	Chattogram	Diploma	Married	Private	Secondary	<20k	3-5 years	37-48 hours	Gynecology	Yes	Yes	No	No	≤7 hours	No	0	0	0	1	1	2	low	low	1	2	2	1	1	2	9
25	25-29 years	Urban	Sylhet	B.Sc.	Unmarried	Private	Tertiary	<20k	<3 years	<37 hours	Critical	Yes	Yes	No	No	≤7 hours	No	0	3	0	0	0	3	low	low	3	3	2	2	4	4	18
23	<25 years	Rural	Sylhet	Diploma	Unmarried	Private	Tertiary	20k-30k	3-5 years	<37 hours	Critical	Yes	Yes	No	No	>7 hours	No	0	3	0	0	0	3	low	low	3	2	5	3	4	5	22
23	<25 years	Urban	Sylhet	Diploma	Unmarried	Private	Secondary	<20k	<3 years	37-48 hours	Medicine	Yes	Yes	No	No	≤7 hours	No	0	0	0	0	0	0	none	none	1	2	2	1	1	1	8
26	25-29 years	Urban	Dhaka	B.Sc.	Unmarried	Private	Tertiary	<20k	<3 years	<37 hours	Critical	Yes	No	No	No	≤7 hours	No	0	2	1	0	1	4	low	low	3	4	3	3	2	1	16
23.6	<25 years	Urban	Dhaka	B.Sc.	Married	Private	Secondary	<20k	<3 years	>48 hours	Medicine	Yes	No	No	No	≤7 hours	No	0	3	0	2	0	5	low	low	3	4	3	4	2	4	20
26	25-29 years	Urban	Dhaka	Diploma	Unmarried	Private	Tertiary	20k-30k	3-5 years	<37 hours	Medicine	Yes	Yes	No	Yes	≤7 hours	No	0	1	0	0	0	1	low	low	2	1	2	2	1	1	9
24.8	<25 years	Urban	Sylhet	B.Sc.	Unmarried	Private	Tertiary	<20k	3-5 years	<37 hours	Surgery	No	No	No	No	≤7 hours	Yes	0	3	3	0	0	6	intermediate	intermediate & high	4	3	2	5	1	1	16
25	25-29 years	Urban	Dhaka	Diploma	Unmarried	Private	Secondary	20k-30k	3-5 years	>48 hours	Medicine	Yes	Yes	No	No	≤7 hours	Yes	0	0	1	0	0	1	low	low	3	3	2	3	2	3	16
26	25-29 years	Rural	Sylhet	Diploma	Married	Private	Tertiary	<20k	3-5 years	37-48 hours	Gynecology	Yes	Yes	Yes	Yes	>7 hours	Yes	0	0	0	0	0	0	none	none	1	1	1	1	1	5	10
23.2	<25 years	Urban	Dhaka	Diploma	Unmarried	Private	Tertiary	<20k	<3 years	>48 hours	Critical	Yes	Yes	No	Yes	≤7 hours	No	0	1	0	0	0	1	low	low	2	2	3	5	4	5	21
23	<25 years	Urban	Chattogram	Diploma	Unmarried	Private	Tertiary	>30k	<3 years	>48 hours	Critical	No	No	No	Yes	≤7 hours	No	1	2	0	0	0	3	low	low	3	3	3	3	3	2	17
25	25-29 years	Urban	Chattogram	Diploma	Unmarried	Private	Primary	>30k	3-5 years	<37 hours	General	Yes	Yes	Yes	Yes	>7 hours	Yes	0	0	0	0	0	0	none	none	1	1	1	1	2	5	11
25.3	25-29 years	Urban	Sylhet	B.Sc.	Unmarried	Private	Secondary	20k-30k	≥ 6 years	<37 hours	Gynecology	No	No	No	Yes	≤7 hours	No	0	0	0	0	0	0	none	none	2	3	3	4	5	4	21
21.5	<25 years	Urban	Dhaka	Diploma	Unmarried	Private	Secondary	<20k	<3 years	<37 hours	Medicine	Yes	Yes	Yes	Yes	≤7 hours	Yes	0	0	0	0	1	1	low	low	3	3	3	3	2	1	15
23.6	<25 years	Urban	Chattogram	Diploma	Unmarried	Private	Secondary	<20k	<3 years	37-48 hours	Medicine	Yes	No	No	No	≤7 hours	No	0	1	2	0	0	3	low	low	3	2	2	5	1	2	15
24	<25 years	Rural	Chattogram	Diploma	Married	Private	Primary	>30k	<3 years	37-48 hours	General	Yes	No	No	Yes	≤7 hours	No	0	1	0	0	0	1	low	low	3	2	3	3	5	3	19
24.8	<25 years	Urban	Dhaka	Diploma	Married	Private	Tertiary	20k-30k	<3 years	37-48 hours	Critical	Yes	Yes	No	No	≤7 hours	No	0	1	0	0	0	1	low	low	3	1	3	3	3	4	17
25	25-29 years	Urban	Dhaka	B.Sc.	Unmarried	Private	Tertiary	20k-30k	<3 years	>48 hours	General	Yes	Yes	Yes	No	≤7 hours	Yes	0	2	0	0	0	2	low	low	2	3	3	2	2	3	15
25.3	25-29 years	Urban	Dhaka	Diploma	Unmarried	Private	Secondary	<20k	<3 years	37-48 hours	General	No	No	No	No	≤7 hours	No	0	3	2	0	0	5	low	low	4	1	2	3	3	4	17
22.8	<25 years	Urban	Dhaka	Diploma	Unmarried	Private	Secondary	<20k	<3 years	37-48 hours	Critical	No	Yes	No	No	≤7 hours	No	0	3	1	1	1	6	intermediate	intermediate & high	2	3	5	3	2	1	16
24.9	<25 years	Urban	Chattogram	Diploma	Unmarried	Private	Primary	>30k	3-5 years	>48 hours	General	Yes	Yes	No	Yes	≤7 hours	Yes	0	1	0	0	0	1	low	low	1	1	1	3	2	2	10
24	<25 years	Urban	Sylhet	Diploma	Unmarried	Private	Tertiary	20k-30k	3-5 years	<37 hours	Critical	Yes	Yes	No	Yes	≤7 hours	No	0	1	0	1	0	2	low	low	4	2	4	5	5	4	24
24	<25 years	Urban	Chattogram	Diploma	Married	Private	Secondary	<20k	<3 years	<37 hours	Medicine	Yes	Yes	No	Yes	>7 hours	No	0	1	0	0	0	1	low	low	2	2	1	2	1	2	10
23.6	<25 years	Urban	Dhaka	Diploma	Unmarried	Private	Tertiary	>30k	<3 years	<37 hours	Gynecology	Yes	Yes	Yes	Yes	>7 hours	Yes	0	1	0	0	0	1	low	low	1	2	3	3	2	2	13
24.3	<25 years	Urban	Dhaka	Diploma	Unmarried	Private	Tertiary	<20k	<3 years	>48 hours	Medicine	No	Yes	No	Yes	≤7 hours	No	3	3	3	3	0	12	high	intermediate & high	5	5	5	5	5	1	26
22.8	<25 years	Rural	Dhaka	Diploma	Unmarried	Private	Secondary	<20k	<3 years	<37 hours	Medicine	Yes	Yes	No	No	>7 hours	No	0	3	2	0	0	5	low	low	1	3	2	4	5	4	19
24	<25 years	Urban	Dhaka	Diploma	Unmarried	Private	Primary	<20k	<3 years	37-48 hours	Pediatric	Yes	Yes	No	No	>7 hours	No	0	0	0	0	0	0	none	none	5	5	3	5	2	3	23
26	25-29 years	Urban	Dhaka	M.Sc.	Married	Private	Tertiary	20k-30k	3-5 years	>48 hours	Critical	Yes	Yes	No	No	≤7 hours	No	1	3	0	1	0	5	low	low	4	3	3	3	3	3	19
28	25-29 years	Urban	Sylhet	Diploma	Unmarried	Private	Secondary	<20k	3-5 years	37-48 hours	Gynecology	Yes	Yes	Yes	Yes	≤7 hours	Yes	1	0	0	1	1	3	low	low	1	1	1	1	1	5	10
26.2	25-29 years	Urban	Dhaka	B.Sc.	Unmarried	Private	Tertiary	<20k	<3 years	37-48 hours	Surgery	Yes	Yes	No	Yes	>7 hours	No	0	1	0	0	0	1	low	low	5	2	5	5	5	2	24
25.2	25-29 years	Urban	Dhaka	B.Sc.	Unmarried	Private	Primary	<20k	<3 years	37-48 hours	General	Yes	Yes	No	Yes	≤7 hours	Yes	0	1	0	0	0	1	low	low	2	3	3	2	2	2	14
27	25-29 years	Urban	Sylhet	Diploma	Unmarried	Private	Tertiary	20k-30k	3-5 years	37-48 hours	General	Yes	No	No	No	>7 hours	No	0	0	0	0	0	0	none	none	1	3	2	4	2	1	13
25	25-29 years	Urban	Dhaka	B.Sc.	Unmarried	Private	Secondary	<20k	3-5 years	<37 hours	General	Yes	Yes	No	Yes	≤7 hours	No	0	3	1	0	1	5	low	low	5	5	5	5	2	5	27
25	25-29 years	Urban	Sylhet	B.Sc.	Unmarried	Private	Tertiary	<20k	<3 years	37-48 hours	Medicine	Yes	No	No	No	≤7 hours	No	2	0	0	0	0	2	low	low	3	3	2	1	1	3	13
24.7	<25 years	Rural	Chattogram	Diploma	Unmarried	Private	Tertiary	>30k	<3 years	37-48 hours	Critical	Yes	Yes	Yes	Yes	>7 hours	Yes	0	0	0	0	0	0	none	none	1	1	2	1	1	2	8
26	25-29 years	Urban	Sylhet	B.Sc.	Unmarried	Private	Tertiary	<20k	3-5 years	<37 hours	Critical	Yes	No	No	No	>7 hours	No	0	3	3	0	0	6	intermediate	intermediate & high	3	2	3	5	5	4	22
29	25-29 years	Urban	Dhaka	Diploma	Married	Private	Tertiary	>30k	≥ 6 years	37-48 hours	General	Yes	Yes	Yes	Yes	>7 hours	Yes	0	0	0	0	0	0	none	none	1	5	1	3	3	1	14
26	25-29 years	Rural	Dhaka	Diploma	Unmarried	Private	Tertiary	<20k	<3 years	>48 hours	Critical	No	Yes	No	No	≤7 hours	No	0	0	1	0	0	1	low	low	1	1	3	4	1	1	11
21.9	<25 years	Urban	Dhaka	Diploma	Unmarried	Private	Primary	<20k	<3 years	>48 hours	Medicine	Yes	No	Yes	No	>7 hours	No	0	0	0	0	0	0	none	none	1	2	3	1	1	2	10
24	<25 years	Rural	Others	Diploma	Unmarried	Private	Tertiary	20k-30k	3-5 years	<37 hours	Medicine	No	Yes	Yes	No	>7 hours	Yes	0	0	0	0	0	0	none	none	1	1	3	1	2	1	9
32	>29 years	Urban	Sylhet	B.Sc.	Married	Private	Secondary	20k-30k	≥ 6 years	37-48 hours	Critical	Yes	Yes	No	Yes	>7 hours	No	0	0	1	0	0	1	low	low	1	5	5	3	2	2	18
25	25-29 years	Urban	Dhaka	B.Sc.	Married	Private	Tertiary	20k-30k	<3 years	37-48 hours	COVID-19	No	Yes	No	No	≤7 hours	No	0	0	1	0	0	1	low	low	3	3	3	5	2	3	19
25.2	25-29 years	Urban	Dhaka	B.Sc.	Unmarried	Private	Tertiary	20k-30k	<3 years	>48 hours	Critical	Yes	Yes	Yes	Yes	>7 hours	No	0	0	0	0	0	0	none	none	1	2	1	5	2	3	14
23.4	<25 years	Rural	Sylhet	Diploma	Unmarried	Private	Tertiary	<20k	<3 years	<37 hours	Critical	Yes	Yes	No	Yes	≤7 hours	Yes	0	1	0	0	0	1	low	low	1	5	1	1	1	5	14
25.2	25-29 years	Rural	Sylhet	Diploma	Unmarried	Private	Tertiary	<20k	3-5 years	37-48 hours	Critical	Yes	No	No	No	>7 hours	No	0	3	0	0	0	3	low	low	3	2	3	5	3	4	20
27.4	25-29 years	Rural	Chattogram	M.Sc.	Unmarried	Private	Primary	>30k	3-5 years	37-48 hours	Critical	Yes	No	Yes	Yes	≤7 hours	No	0	1	0	0	0	1	low	low	5	1	3	5	5	5	24
23	<25 years	Rural	Dhaka	Diploma	Unmarried	Private	Tertiary	<20k	<3 years	37-48 hours	Medicine	Yes	Yes	No	No	≤7 hours	No	0	0	0	0	0	0	none	none	2	4	3	5	2	2	18
24	<25 years	Urban	Dhaka	B.Sc.	Unmarried	Private	Primary	<20k	<3 years	37-48 hours	Critical	Yes	Yes	No	No	≤7 hours	No	0	0	0	0	0	0	none	none	1	5	4	3	2	3	18
24	<25 years	Urban	Dhaka	Diploma	Unmarried	Private	Tertiary	>30k	<3 years	>48 hours	Medicine	Yes	Yes	No	Yes	>7 hours	No	0	1	0	0	0	1	low	low	1	2	3	1	1	3	11
25	25-29 years	Urban	Sylhet	Diploma	Unmarried	Private	Tertiary	<20k	3-5 years	<37 hours	Gynecology	Yes	Yes	No	Yes	≤7 hours	No	0	1	0	0	0	1	low	low	3	2	4	1	1	4	15
25	25-29 years	Urban	Dhaka	B.Sc.	Married	Private	Tertiary	20k-30k	<3 years	>48 hours	Critical	Yes	Yes	Yes	No	≤7 hours	No	2	3	3	0	0	8	intermediate	intermediate & high	5	5	5	5	2	5	27
21.6	<25 years	Urban	Dhaka	Diploma	Unmarried	Private	Tertiary	20k-30k	<3 years	<37 hours	Medicine	Yes	Yes	No	Yes	>7 hours	No	3	3	1	0	0	7	intermediate	intermediate & high	1	2	3	2	2	3	13
25	25-29 years	Urban	Dhaka	M.Sc.	Unmarried	Private	Tertiary	20k-30k	<3 years	37-48 hours	Pediatric	Yes	Yes	No	No	>7 hours	Yes	0	1	0	0	0	1	low	low	4	2	2	3	1	5	17
22.9	<25 years	Urban	Dhaka	Diploma	Married	Private	Primary	<20k	<3 years	>48 hours	Medicine	Yes	Yes	Yes	No	≤7 hours	No	0	3	2	3	2	10	intermediate	intermediate & high	5	3	3	5	2	2	20
25	25-29 years	Urban	Sylhet	B.Sc.	Married	Private	Tertiary	<20k	≥ 6 years	37-48 hours	Gynecology	Yes	No	No	Yes	>7 hours	No	1	1	0	0	0	2	low	low	4	4	5	4	5	2	24
22.2	<25 years	Urban	Chattogram	Diploma	Unmarried	Private	Secondary	20k-30k	<3 years	<37 hours	Emergency	Yes	Yes	No	Yes	>7 hours	Yes	0	0	0	3	0	3	low	low	3	3	3	5	2	2	18
25	25-29 years	Urban	Dhaka	B.Sc.	Married	Private	Tertiary	20k-30k	3-5 years	<37 hours	Critical	Yes	Yes	No	Yes	>7 hours	No	0	1	0	0	0	1	low	low	1	2	3	3	2	3	14
24	<25 years	Urban	Dhaka	B.Sc.	Unmarried	Private	Tertiary	20k-30k	<3 years	37-48 hours	Critical	Yes	Yes	No	Yes	≤7 hours	No	0	1	0	0	0	1	low	low	1	3	2	3	2	3	14
27	25-29 years	Urban	Sylhet	B.Sc.	Unmarried	Private	Tertiary	<20k	3-5 years	<37 hours	Medicine	Yes	No	No	No	>7 hours	No	0	0	0	0	0	0	none	none	2	5	2	5	1	1	16
24	<25 years	Rural	Others	B.Sc.	Unmarried	Private	Secondary	<20k	<3 years	>48 hours	General	Yes	No	No	Yes	>7 hours	No	0	3	0	0	0	3	low	low	2	5	3	3	2	4	19
25.4	25-29 years	Urban	Dhaka	Diploma	Married	Private	Tertiary	<20k	3-5 years	<37 hours	General	No	No	No	Yes	≤7 hours	No	0	0	0	0	0	0	none	none	3	4	3	4	5	2	21
28	25-29 years	Urban	Sylhet	B.Sc.	Unmarried	Private	Secondary	20k-30k	3-5 years	37-48 hours	Critical	No	No	No	No	>7 hours	No	0	0	3	0	0	3	low	low	3	5	5	5	1	3	22
24	<25 years	Urban	Dhaka	B.Sc.	Unmarried	Private	Secondary	20k-30k	<3 years	37-48 hours	Critical	Yes	Yes	No	Yes	>7 hours	No	0	2	1	1	0	4	low	low	2	3	3	3	3	3	17
24.4	<25 years	Urban	Dhaka	B.Sc.	Married	Private	Tertiary	<20k	<3 years	37-48 hours	Emergency	No	No	No	No	≤7 hours	No	1	3	3	1	0	8	intermediate	intermediate & high	5	4	4	4	3	3	23
25.6	25-29 years	Urban	Dhaka	M.Sc.	Unmarried	Private	Secondary	<20k	<3 years	37-48 hours	Pediatric	Yes	No	No	Yes	≤7 hours	Yes	0	0	0	0	0	0	none	none	2	3	2	2	2	3	14
27	25-29 years	Urban	Sylhet	Diploma	Married	Private	Tertiary	<20k	3-5 years	<37 hours	General	Yes	Yes	No	No	>7 hours	No	0	0	0	0	0	0	none	none	2	1	1	3	2	1	10
29.2	25-29 years	Urban	Others	B.Sc.	Married	Private	Secondary	20k-30k	3-5 years	<37 hours	Gynecology	Yes	Yes	No	Yes	>7 hours	No	0	0	0	0	0	0	none	none	4	3	2	5	2	2	18
22	<25 years	Urban	Sylhet	Diploma	Unmarried	Private	Tertiary	<20k	<3 years	<37 hours	Medicine	Yes	Yes	No	Yes	≤7 hours	No	0	0	0	0	0	0	none	none	2	3	2	3	2	2	14
27.3	25-29 years	Rural	Chattogram	B.Sc.	Married	Private	Primary	20k-30k	≥ 6 years	37-48 hours	Gynecology	No	Yes	No	Yes	>7 hours	No	0	3	0	0	0	3	low	low	1	3	3	5	5	3	20
24.6	<25 years	Urban	Dhaka	B.Sc.	Unmarried	Private	Tertiary	<20k	≥ 6 years	37-48 hours	Gynecology	Yes	Yes	Yes	No	≤7 hours	Yes	0	0	0	0	1	1	low	low	3	3	3	5	3	3	20
25.8	25-29 years	Urban	Chattogram	Diploma	Unmarried	Private	Primary	>30k	<3 years	37-48 hours	Emergency	Yes	Yes	No	Yes	≤7 hours	Yes	0	0	0	0	0	0	none	none	1	1	1	1	2	2	8
23.3	<25 years	Urban	Chattogram	Diploma	Unmarried	Private	Primary	<20k	<3 years	37-48 hours	Medicine	No	No	No	Yes	≤7 hours	No	0	0	0	0	0	0	none	none	2	4	3	5	5	1	20
23	<25 years	Urban	Dhaka	Diploma	Unmarried	Private	Tertiary	20k-30k	<3 years	<37 hours	COVID-19	Yes	No	No	No	≤7 hours	Yes	2	3	3	0	0	8	intermediate	intermediate & high	5	5	5	5	5	1	26
25.5	25-29 years	Urban	Dhaka	Diploma	Unmarried	Private	Primary	20k-30k	3-5 years	>48 hours	Critical	Yes	Yes	No	No	≤7 hours	No	0	0	0	0	0	0	none	none	2	3	3	3	2	4	17
23	<25 years	Urban	Dhaka	Diploma	Unmarried	Private	Tertiary	20k-30k	≥ 6 years	37-48 hours	Critical	Yes	Yes	No	Yes	≤7 hours	No	1	0	1	1	1	4	low	low	1	1	5	5	5	1	18
23.2	<25 years	Urban	Dhaka	B.Sc.	Unmarried	Private	Tertiary	<20k	<3 years	>48 hours	Medicine	Yes	Yes	Yes	Yes	≤7 hours	Yes	0	0	0	1	0	1	low	low	5	2	5	3	5	5	25
26	25-29 years	Urban	Sylhet	B.Sc.	Unmarried	Private	Tertiary	<20k	<3 years	>48 hours	Critical	Yes	Yes	No	Yes	≤7 hours	No	0	1	0	0	0	1	low	low	3	2	3	2	2	3	15
25	25-29 years	Urban	Dhaka	B.Sc.	Unmarried	Private	Tertiary	20k-30k	<3 years	>48 hours	General	Yes	Yes	Yes	No	≤7 hours	Yes	0	0	0	0	0	0	none	none	2	3	3	3	2	3	16
25	25-29 years	Urban	Chattogram	B.Sc.	Unmarried	Private	Primary	>30k	3-5 years	37-48 hours	General	Yes	Yes	Yes	Yes	>7 hours	Yes	0	0	0	0	0	0	none	none	1	1	2	2	1	1	8
25	25-29 years	Urban	Chattogram	Diploma	Married	Private	Primary	<20k	3-5 years	37-48 hours	Emergency	Yes	No	No	No	≤7 hours	No	0	3	0	0	0	3	low	low	3	3	2	3	1	3	15
23	<25 years	Urban	Sylhet	Diploma	Unmarried	Private	Tertiary	<20k	<3 years	37-48 hours	Gynecology	No	No	No	No	≤7 hours	No	0	3	3	0	0	6	intermediate	intermediate & high	2	5	5	3	2	1	18
23	<25 years	Urban	Dhaka	Diploma	Married	Private	Secondary	<20k	<3 years	<37 hours	Critical	Yes	Yes	No	No	≤7 hours	Yes	2	1	0	0	0	3	low	low	3	4	4	5	2	1	19
25.3	25-29 years	Urban	Others	Diploma	Unmarried	Private	Secondary	<20k	<3 years	37-48 hours	General	No	Yes	No	No	>7 hours	No	0	3	2	0	0	5	low	low	5	5	3	5	5	1	24
23	<25 years	Urban	Chattogram	Diploma	Unmarried	Private	Primary	20k-30k	<3 years	37-48 hours	Emergency	No	No	No	Yes	>7 hours	No	0	3	0	0	0	3	low	low	4	3	3	4	1	4	19
25	25-29 years	Urban	Dhaka	M.Sc.	Unmarried	Private	Tertiary	<20k	<3 years	>48 hours	Medicine	Yes	Yes	Yes	Yes	>7 hours	Yes	0	1	0	0	0	1	low	low	1	1	2	2	2	5	13
24	<25 years	Urban	Dhaka	Diploma	Unmarried	Private	Secondary	<20k	<3 years	37-48 hours	Critical	Yes	Yes	No	Yes	>7 hours	No	0	1	0	0	0	1	low	low	3	2	3	3	2	3	16
22.4	<25 years	Urban	Sylhet	Diploma	Married	Private	Tertiary	<20k	<3 years	<37 hours	Critical	Yes	No	No	No	>7 hours	No	0	3	1	0	0	4	low	low	3	4	4	4	4	4	23
25.3	25-29 years	Urban	Dhaka	M.Sc.	Married	Private	Tertiary	20k-30k	3-5 years	37-48 hours	General	Yes	Yes	No	No	≤7 hours	Yes	0	1	0	0	0	1	low	low	2	2	3	4	1	3	15
23	<25 years	Urban	Sylhet	Diploma	Unmarried	Private	Tertiary	<20k	<3 years	37-48 hours	Gynecology	Yes	No	No	Yes	>7 hours	No	0	3	0	0	0	3	low	low	1	1	5	5	1	1	14
25	25-29 years	Urban	Dhaka	M.Sc.	Unmarried	Private	Tertiary	>30k	<3 years	37-48 hours	Critical	Yes	No	Yes	No	≤7 hours	Yes	1	0	1	0	0	2	low	low	4	2	1	4	1	2	14
25	25-29 years	Urban	Sylhet	Diploma	Married	Private	Primary	<20k	3-5 years	37-48 hours	Gynecology	Yes	Yes	No	Yes	≤7 hours	No	0	3	3	3	0	9	intermediate	intermediate & high	3	3	5	3	3	2	19
22	<25 years	Rural	Sylhet	Diploma	Unmarried	Private	Tertiary	<20k	<3 years	37-48 hours	Gynecology	Yes	Yes	Yes	Yes	>7 hours	Yes	0	0	0	0	0	0	none	none	3	2	3	3	1	1	13
22	<25 years	Rural	Others	Diploma	Unmarried	Private	Primary	<20k	<3 years	>48 hours	Gynecology	No	No	No	Yes	>7 hours	No	3	3	3	3	3	15	high	intermediate & high	3	3	3	4	2	1	16
26	25-29 years	Urban	Chattogram	Diploma	Unmarried	Private	Primary	20k-30k	<3 years	>48 hours	General	No	Yes	No	No	≤7 hours	No	0	3	2	1	0	6	intermediate	intermediate & high	2	4	4	5	5	1	21
34	>29 years	Urban	Chattogram	Diploma	Married	Private	Primary	>30k	≥ 6 years	37-48 hours	Emergency	Yes	No	No	Yes	>7 hours	Yes	0	3	2	2	0	7	intermediate	intermediate & high	3	4	3	5	2	2	19
26	25-29 years	Urban	Dhaka	B.Sc.	Married	Private	Secondary	<20k	<3 years	<37 hours	Medicine	No	No	No	No	≤7 hours	No	0	1	1	0	0	2	low	low	1	2	3	5	3	2	16
25	25-29 years	Urban	Sylhet	Diploma	Unmarried	Private	Secondary	>30k	<3 years	37-48 hours	Medicine	Yes	Yes	No	No	≤7 hours	No	0	0	0	0	0	0	none	none	2	2	3	5	3	4	19
25	25-29 years	Urban	Sylhet	Diploma	Unmarried	Private	Secondary	<20k	<3 years	>48 hours	General	No	Yes	No	No	≤7 hours	No	0	3	1	0	0	4	low	low	4	1	4	5	5	5	24
26.9	25-29 years	Urban	Dhaka	Diploma	Unmarried	Private	Tertiary	<20k	3-5 years	>48 hours	Critical	Yes	Yes	Yes	Yes	>7 hours	No	0	3	1	0	0	4	low	low	3	3	3	5	2	1	17
24	<25 years	Urban	Dhaka	B.Sc.	Unmarried	Private	Primary	<20k	<3 years	<37 hours	Surgery	Yes	Yes	No	Yes	≤7 hours	No	0	0	0	0	0	0	none	none	3	4	3	5	2	3	20
23	<25 years	Rural	Sylhet	B.Sc.	Unmarried	Private	Tertiary	<20k	<3 years	<37 hours	Medicine	No	Yes	Yes	Yes	≤7 hours	Yes	1	1	1	1	0	4	low	low	1	4	5	5	2	2	19
24	<25 years	Urban	Sylhet	B.Sc.	Unmarried	Private	Tertiary	<20k	<3 years	<37 hours	Gynecology	Yes	Yes	No	Yes	≤7 hours	No	0	3	0	0	0	3	low	low	5	5	5	5	2	2	24
22	<25 years	Urban	Dhaka	Diploma	Unmarried	Private	Tertiary	<20k	<3 years	37-48 hours	Critical	Yes	No	No	No	>7 hours	No	0	2	0	2	1	5	low	low	3	4	3	1	1	3	15
23.3	<25 years	Rural	Dhaka	Diploma	Unmarried	Private	Tertiary	<20k	<3 years	<37 hours	Critical	Yes	Yes	No	Yes	>7 hours	Yes	0	0	0	0	0	0	none	none	2	1	1	1	1	4	10
25.2	25-29 years	Urban	Sylhet	B.Sc.	Unmarried	Private	Tertiary	20k-30k	<3 years	>48 hours	COVID-19	Yes	Yes	No	Yes	≤7 hours	No	0	0	0	0	0	0	none	none	3	4	3	4	3	3	20
26	25-29 years	Urban	Sylhet	Diploma	Married	Private	Tertiary	20k-30k	3-5 years	37-48 hours	General	No	Yes	No	No	>7 hours	No	0	0	0	0	0	0	none	none	1	3	2	1	3	3	13
27.8	25-29 years	Urban	Dhaka	B.Sc.	Married	Private	Tertiary	>30k	<3 years	<37 hours	General	No	No	Yes	Yes	≤7 hours	Yes	0	3	0	0	0	3	low	low	2	3	3	3	3	4	18
23.5	<25 years	Rural	Dhaka	Diploma	Unmarried	Private	Secondary	<20k	<3 years	<37 hours	Gynecology	Yes	Yes	No	No	>7 hours	No	0	0	1	0	0	1	low	low	2	5	1	5	5	4	22
24	<25 years	Urban	Sylhet	Diploma	Unmarried	Private	Secondary	<20k	3-5 years	37-48 hours	Surgery	No	Yes	No	No	>7 hours	No	0	3	3	0	0	6	intermediate	intermediate & high	2	3	2	1	2	1	11
24	<25 years	Urban	Others	Diploma	Married	Private	Tertiary	<20k	<3 years	<37 hours	Critical	No	Yes	No	Yes	≤7 hours	No	0	0	0	0	0	0	none	none	3	5	5	5	3	4	25
24.4	<25 years	Urban	Others	B.Sc.	Married	Private	Tertiary	<20k	3-5 years	37-48 hours	Surgery	Yes	Yes	No	Yes	>7 hours	Yes	0	0	0	0	0	0	none	none	1	1	1	2	2	2	9
23.4	<25 years	Urban	Sylhet	Diploma	Married	Private	Tertiary	<20k	<3 years	<37 hours	Critical	Yes	No	No	Yes	≤7 hours	No	0	2	1	0	0	3	low	low	3	3	4	5	5	4	24
24.4	<25 years	Urban	Sylhet	B.Sc.	Unmarried	Private	Tertiary	<20k	<3 years	<37 hours	Gynecology	Yes	No	No	Yes	>7 hours	No	0	3	1	0	0	4	low	low	3	3	4	5	2	4	21
24	<25 years	Urban	Sylhet	B.Sc.	Unmarried	Private	Secondary	<20k	<3 years	<37 hours	Surgery	Yes	Yes	No	No	≤7 hours	No	0	3	0	0	0	3	low	low	5	2	5	5	5	5	27
25	25-29 years	Urban	Sylhet	Diploma	Unmarried	Private	Tertiary	<20k	3-5 years		Medicine	Yes	No	No	No	>7 hours	No	0	0	0	0	0	0	none	none	2	5	2	5	1	1	16
25	25-29 years	Urban	Sylhet	Diploma	Married	Private	Tertiary	<20k	<3 years	37-48 hours	Surgery	Yes	No	No	Yes	>7 hours	Yes	0	0	0	0	0	0	none	none	3	3	5	5	3	1	20
24.5	<25 years	Urban	Sylhet	B.Sc.	Married	Private	Tertiary	<20k	3-5 years	<37 hours	Medicine	Yes	Yes	No	No	≤7 hours	No	0	0	0	0	0	0	none	none	2	1	1	1	1	1	7
25	25-29 years	Urban	Sylhet	B.Sc.	Married	Private	Tertiary	>30k	3-5 years	<37 hours	Medicine	Yes	No	Yes	No	≤7 hours	No	0	0	0	0	0	0	none	none	1	1	1	1	1	5	10
24.9	<25 years	Urban	Dhaka	B.Sc.	Unmarried	Private	Tertiary	20k-30k	<3 years	37-48 hours	Surgery	No	No	No	No	>7 hours	No	0	2	0	0	0	2	low	low	5	4	5	5	3	1	23
24	<25 years	Urban	Sylhet	Diploma	Unmarried	Private	Secondary	<20k	<3 years	<37 hours	Gynecology	No	No	No	Yes	≤7 hours	No	0	2	0	2	0	4	low	low	1	5	3	3	1	2	15
24	<25 years	Rural	Dhaka	B.Sc.	Unmarried	Private	Tertiary	<20k	<3 years	37-48 hours	Critical	Yes	Yes	No	No	≤7 hours	No	2	2	0	0	0	4	low	low	2	3	3	2	2	3	15
23	<25 years	Urban	Dhaka	Diploma	Unmarried	Private	Tertiary	20k-30k	<3 years	37-48 hours	Critical	Yes	Yes	No	No	>7 hours	Yes	0	0	0	0	0	0	none	none	2	3	4	5	1	3	18
24	<25 years	Urban	Chattogram	Diploma	Unmarried	Private	Tertiary	>30k	<3 years	37-48 hours	Critical	Yes	Yes	Yes	Yes	≤7 hours	No	0	0	0	0	0	0	none	none	1	5	5	1	1	5	18
27	25-29 years	Urban	Dhaka	Diploma	Married	Private	Tertiary	20k-30k	3-5 years	37-48 hours	Medicine	Yes	Yes	No	No	>7 hours	Yes	0	0	0	0	0	0	none	none	2	2	3	3	2	1	13
22	<25 years	Rural	Sylhet	B.Sc.	Unmarried	Private	Tertiary	<20k	<3 years	>48 hours	Surgery	Yes	Yes	No	Yes	≤7 hours	No	0	0	0	0	0	0	none	none	1	3	2	2	2	4	14
24	<25 years	Urban	Dhaka	Diploma	Married	Private	Secondary	<20k	<3 years	37-48 hours	Critical	Yes	Yes	No	No	≤7 hours	No	2	3	3	1	0	9	intermediate	intermediate & high	3	4	4	5	5	1	22
24	<25 years	Urban	Sylhet	B.Sc.	Married	Private	Secondary	>30k	<3 years	37-48 hours	Medicine	Yes	No	No	Yes	≤7 hours	No	0	3	0	0	0	3	low	low	3	5	5	5	2	2	22
21.5	<25 years	Urban	Dhaka	Diploma	Unmarried	Private	Secondary	<20k	<3 years	<37 hours	Surgery	Yes	No	No	No	>7 hours	No	0	1	1	0	1	3	low	low	2	2	3	5	1	4	17
25.5	25-29 years	Urban	Sylhet	B.Sc.	Unmarried	Private	Tertiary	<20k	<3 years	>48 hours	Gynecology	Yes	No	No	No	≤7 hours	No	1	1	0	0	0	2	low	low	1	3	2	5	2	2	15
25	25-29 years	Urban	Sylhet	Diploma	Married	Private	Secondary	<20k	3-5 years	37-48 hours	Pediatric	Yes	Yes	No	No	≤7 hours	No	0	0	0	0	0	0	none	none	2	2	2	5	2	4	17
23.2	<25 years	Urban	Others	Diploma	Unmarried	Private	Tertiary	<20k	<3 years	37-48 hours	Critical	No	No	No	Yes	≤7 hours	Yes	0	3	0	0	0	3	low	low	3	3	1	3	3	4	17
25.8	25-29 years	Urban	Dhaka	Diploma	Unmarried	Private	Tertiary	20k-30k	<3 years	>48 hours	General	Yes	Yes	Yes	No	≤7 hours	No	0	3	0	0	0	3	low	low	2	4	3	4	5	1	19
24	<25 years	Urban	Sylhet	Diploma	Unmarried	Private	Secondary	<20k	<3 years	37-48 hours	Medicine	Yes	Yes	No	No	≤7 hours	No	0	0	0	0	0	0	none	none	2	2	3	5	3	4	19
25.3	25-29 years	Urban	Dhaka	Diploma	Unmarried	Private	Tertiary	<20k	<3 years	37-48 hours	General	No	No	No	No	≤7 hours	Yes	3	3	2	0	0	8	intermediate	intermediate & high	5	5	5	5	5	1	26
23.4	<25 years	Urban	Others	Diploma	Unmarried	Private	Primary	<20k	<3 years	37-48 hours	General	Yes	Yes	No	Yes	≤7 hours	No	0	3	0	0	0	3	low	low	2	3	4	3	2	2	16
23.8	<25 years	Rural	Dhaka	Diploma	Unmarried	Private	Primary	<20k	<3 years	37-48 hours	Medicine	No	Yes	No	No	≤7 hours	No	0	2	0	0	0	2	low	low	3	1	2	5	5	1	17
25.8	25-29 years	Urban	Chattogram	M.Sc.	Married	Private	Primary	>30k	<3 years	37-48 hours	Emergency	No	Yes	No	No	≤7 hours	No	0	3	3	2	0	8	intermediate	intermediate & high	3	1	5	5	5	2	21
26	25-29 years	Urban	Sylhet	Diploma	Married	Private	Tertiary	<20k	3-5 years	<37 hours	Gynecology	Yes	Yes	Yes	Yes	>7 hours	Yes	1	0	0	0	0	1	low	low	1	2	3	1	3	1	11
25	25-29 years	Urban	Others	Diploma	Unmarried	Private	Primary	<20k	3-5 years	37-48 hours	Critical	No	Yes	Yes	No	>7 hours	Yes	0	0	3	0	0	3	low	low	2	3	3	3	3	3	17
28.8	25-29 years	Urban	Sylhet	M.Sc.	Married	Private	Tertiary	<20k	≥ 6 years	<37 hours	Critical	Yes	No	No	No	≤7 hours	No	1	2	2	0	0	5	low	low	2	3	4	4	5	4	22
24	<25 years	Urban	Sylhet	Diploma	Unmarried	Private	Tertiary	<20k	<3 years	37-48 hours	Gynecology	Yes	Yes	No	Yes	≤7 hours	No	0	3	0	0	0	3	low	low	1	4	3	5	5	1	19
27.4	25-29 years	Rural	Others	B.Sc.	Married	Private	Primary	20k-30k	≥ 6 years	37-48 hours	Medicine	Yes	Yes	Yes	No	≤7 hours	No	0	3	1	0	0	4	low	low	3	2	3	4	3	2	17
25	25-29 years	Urban	Sylhet	Diploma	Married	Private	Primary	<20k	3-5 years	<37 hours	Critical	Yes	Yes	Yes	No	≤7 hours	Yes	1	1	1	1	1	5	low	low	1	2	1	3	1	2	10
24.5	<25 years	Urban	Sylhet	Diploma	Married	Private	Tertiary	>30k	<3 years	<37 hours	Medicine	Yes	No	Yes	No	≤7 hours	No	0	0	0	0	0	0	none	none	1	1	1	1	1	5	10
27	25-29 years	Urban	Dhaka	Diploma	Married	Private	Secondary	<20k	3-5 years	37-48 hours	General	Yes	Yes	No	No	>7 hours	Yes	0	0	0	1	0	1	low	low	1	1	5	2	1	1	11
22.3	<25 years	Urban	Others	Diploma	Unmarried	Private	Secondary	<20k	<3 years	37-48 hours	Gynecology	Yes	Yes	No	No	≤7 hours	No	0	3	0	0	0	3	low	low	4	3	3	5	2	2	19
24	<25 years	Urban	Dhaka	Diploma	Married	Private	Tertiary	20k-30k	<3 years	37-48 hours	Critical	Yes	Yes	Yes	No	≤7 hours	No	0	3	3	0	0	6	intermediate	intermediate & high	2	2	3	4	1	5	17
25	25-29 years	Urban	Sylhet	B.Sc.	Unmarried	Private	Tertiary	20k-30k	<3 years	>48 hours	Critical	Yes	Yes	No	Yes	>7 hours	No	0	1	0	0	0	1	low	low	3	2	4	4	3	3	19
26.5	25-29 years	Urban	Sylhet	M.Sc.	Unmarried	Private	Tertiary	<20k	<3 years	<37 hours	Medicine	Yes	No	No	No	≤7 hours	No	0	3	1	0	0	4	low	low	5	3	3	5	4	1	21
26.7	25-29 years	Rural	Sylhet	B.Sc.	Married	Private	Tertiary	20k-30k	3-5 years	37-48 hours	Critical	Yes	Yes	No	Yes	≤7 hours	No	1	2	1	0	0	4	low	low	5	4	5	5	1	3	23
23	<25 years	Rural	Others	Diploma	Married	Private	Secondary	<20k	<3 years	37-48 hours	Pediatric	Yes	Yes	No	No	≤7 hours	No	3	3	3	0	0	9	intermediate	intermediate & high	3	3	3	4	3	5	21
25.2	25-29 years	Urban	Sylhet	B.Sc.	Married	Private	Tertiary	<20k	3-5 years	<37 hours	Critical	Yes	Yes	No	Yes	>7 hours	No	0	0	0	0	0	0	none	none	3	2	2	2	2	1	12
26.4	25-29 years	Urban	Dhaka	Diploma	Unmarried	Private	Tertiary	<20k	<3 years	>48 hours	Critical	No	Yes	No	No	>7 hours	No	0	0	1	0	0	1	low	low	2	5	2	5	2	1	17
25.7	25-29 years	Urban	Dhaka	Diploma	Married	Private	Tertiary	20k-30k	3-5 years	>48 hours	Critical	Yes	No	No	No	≤7 hours	No	2	2	0	0	0	4	low	low	3	5	5	3	4	2	22
23	<25 years	Urban	Sylhet	B.Sc.	Unmarried	Private	Tertiary	20k-30k	<3 years	<37 hours	Medicine	No	Yes	No	Yes	≤7 hours	No	0	0	0	0	0	0	none	none	2	4	3	4	2	5	20
23	<25 years	Urban	Dhaka	Diploma	Unmarried	Private	Tertiary	<20k	3-5 years	37-48 hours	Emergency	No	Yes	No	No	≤7 hours	No	0	3	0	0	0	3	low	low	2	3	1	1	1	1	9
25	25-29 years	Urban	Others	B.Sc.	Unmarried	Private	Tertiary	<20k	3-5 years	>48 hours	General	Yes	No	No	No	≤7 hours	No	1	0	0	0	0	1	low	low	3	5	3	5	1	2	19
23.3	<25 years	Urban	Dhaka	Diploma	Unmarried	Private	Tertiary	<20k	<3 years	37-48 hours	Medicine	Yes	Yes	Yes	Yes	≤7 hours	Yes	1	0	0	0	0	1	low	low	1	3	3	1	1	3	12
24.5	<25 years	Urban	Sylhet	Diploma	Unmarried	Private	Tertiary	<20k	3-5 years	<37 hours	Critical	Yes	Yes	No	Yes	>7 hours	No	0	0	0	0	0	0	none	none	3	2	2	2	2	1	12
28	25-29 years	Urban	Sylhet	Diploma	Married	Private	Tertiary	20k-30k	3-5 years	<37 hours	Gynecology	Yes	Yes	Yes	No	≤7 hours	Yes	2	0	0	0	0	2	low	low	1	1	1	1	1	5	10
25	25-29 years	Rural	Sylhet	Diploma	Married	Private	Tertiary	20k-30k	3-5 years	<37 hours	Critical	Yes	No	No	Yes	>7 hours	No	0	0	0	0	1	1	low	low	3	2	2	2	2	1	12
24.4	<25 years	Urban	Dhaka	B.Sc.	Unmarried	Private	Secondary	20k-30k	<3 years	<37 hours	Critical	Yes	No	No	Yes	>7 hours	No	0	1	1	1	0	3	low	low	2	3	3	3	3	2	16
25	25-29 years	Urban	Dhaka	Diploma	Unmarried	Private	Tertiary	>30k	3-5 years	37-48 hours	Critical	Yes	Yes	Yes	No	≤7 hours	Yes	0	0	0	0	0	0	none	none	1	1	2	3	3	3	13
26	25-29 years	Urban	Sylhet	M.Sc.	Unmarried	Private	Secondary	<20k	<3 years	37-48 hours	Pediatric	Yes	Yes	No	No	≤7 hours	No	0	0	0	0	0	0	none	none	2	2	3	5	3	4	19
24	<25 years	Urban	Dhaka	Diploma	Married	Private	Primary	20k-30k	<3 years	<37 hours	Surgery	Yes	Yes	Yes	Yes	>7 hours	No	0	3	2	0	0	5	low	low	2	3	2	3	5	1	16
24	<25 years	Urban	Dhaka	B.Sc.	Unmarried	Private	Secondary	<20k	<3 years	<37 hours	Critical	Yes	No	No	Yes	>7 hours	No	0	1	0	0	0	1	low	low	3	2	5	5	5	4	24
25	25-29 years	Rural	Sylhet	B.Sc.	Married	Private	Secondary	<20k	≥ 6 years	37-48 hours	Critical	Yes	Yes	No	Yes	≤7 hours	Yes	0	3	0	0	0	3	low	low	4	3	3	5	3	2	20
24	<25 years	Urban	Sylhet	B.Sc.	Unmarried	Private	Tertiary	<20k	<3 years	37-48 hours	Surgery	No	No	No	No	≤7 hours	No	0	0	0	0	0	0	none	none	2	5	3	4	2	3	19
24	<25 years	Rural	Dhaka	Diploma	Unmarried	Private	Tertiary	20k-30k	3-5 years	37-48 hours	Medicine	Yes	Yes	No	No	≤7 hours	No	3	0	0	0	0	3	low	low	1	2	1	5	2	1	12
23.8	<25 years	Urban	Dhaka	Diploma	Unmarried	Private	Tertiary	20k-30k	<3 years	>48 hours	Critical	No	No	No	No	≤7 hours	No	1	2	0	0	0	3	low	low	3	3	3	4	2	2	17
24.8	<25 years	Urban	Chattogram	Diploma	Unmarried	Private	Primary	20k-30k	<3 years	37-48 hours	Critical	Yes	Yes	No	Yes	≤7 hours	No	0	0	0	0	0	0	none	none	1	1	1	1	1	5	10
23.5	<25 years	Urban	Dhaka	Diploma	Unmarried	Private	Secondary	<20k	<3 years	37-48 hours	Medicine	Yes	Yes	No	Yes	>7 hours	Yes	0	0	1	0	0	1	low	low	2	5	3	5	2	5	22
24.5	<25 years	Urban	Sylhet	B.Sc.	Married	Private	Tertiary	<20k	3-5 years	<37 hours	Medicine	Yes	No	No	No	≤7 hours	No	0	0	0	0	0	0	none	none	3	1	1	1	1	1	8
23	<25 years	Urban	Dhaka	Diploma	Unmarried	Private	Tertiary	<20k	<3 years	37-48 hours	General	Yes	Yes	No	No	≤7 hours	Yes	0	3	3	0	0	6	intermediate	intermediate & high	3	3	5	4	2	4	21
25.3	25-29 years	Urban	Dhaka	B.Sc.	Married	Private	Tertiary	20k-30k	<3 years	<37 hours	Medicine	Yes	Yes	No	Yes	≤7 hours	No	0	1	0	0	0	1	low	low	2	3	2	2	2	3	14
30	>29 years	Urban	Dhaka	B.Sc.	Married	Private	Secondary	20k-30k	3-5 years	>48 hours	Medicine	Yes	No	No	No	≤7 hours	Yes	0	2	1	1	0	4	low	low	2	2	2	2	2	3	13
25	25-29 years	Rural	Others	B.Sc.	Married	Private	Tertiary	20k-30k	<3 years	<37 hours	Critical	No	Yes	Yes	No	≤7 hours	Yes	1	1	0	3	1	6	intermediate	intermediate & high	1	2	4	4	2	2	15
24.3	<25 years	Urban	Others	M.Sc.	Married	Private	Tertiary	<20k	<3 years	37-48 hours	Medicine	Yes	Yes	Yes	Yes	>7 hours	Yes	0	0	0	0	0	0	none	none	1	1	3	3	1	3	12
24	<25 years	Urban	Others	B.Sc.	Unmarried	Private	Secondary	20k-30k	<3 years	37-48 hours	COVID-19	Yes	Yes	No	Yes	>7 hours	No	0	2	1	2	0	5	low	low	3	2	3	4	4	3	19
25.8	25-29 years	Rural	Sylhet	B.Sc.	Married	Private	Tertiary	20k-30k	3-5 years	>48 hours	Critical	No	Yes	No	No	>7 hours	No	0	3	1	0	0	4	low	low	5	5	3	5	5	5	28
23	<25 years	Rural	Others	Diploma	Married	Private	Primary	<20k	<3 years	>48 hours	Gynecology	No	Yes	No	No	≤7 hours	No	0	3	0	0	0	3	low	low	4	5	4	5	2	4	24
28	25-29 years	Urban	Sylhet	Diploma	Unmarried	Private	Tertiary	20k-30k	3-5 years	37-48 hours	Critical	Yes	Yes	No	No	≤7 hours	No	0	3	1	0	0	4	low	low	5	5	4	5	3	5	27
25.3	25-29 years	Urban	Chattogram	Diploma	Unmarried	Private	Primary	20k-30k	≥ 6 years	<37 hours	Medicine	Yes	Yes	Yes	Yes	≤7 hours	Yes	0	0	1	3	1	5	low	low	2	4	2	4	2	3	17
24.7	<25 years	Urban	Dhaka	Diploma	Married	Private	Secondary	<20k	<3 years	37-48 hours	Medicine	Yes	No	No	No	≤7 hours	No	0	1	0	0	0	1	low	low	4	4	3	5	2	2	20
22.4	<25 years	Urban	Others	Diploma	Unmarried	Private	Secondary	<20k	<3 years	37-48 hours	General	Yes	Yes	No	Yes	≤7 hours	No	0	1	0	0	0	1	low	low	2	3	2	5	3	2	17
23	<25 years	Rural	Others	Diploma	Unmarried	Private	Primary	<20k	<3 years	37-48 hours	Gynecology	Yes	No	No	No	>7 hours	No	0	0	1	1	0	2	low	low	4	3	2	5	2	2	18
26	25-29 years	Urban	Sylhet	Diploma	Unmarried	Private	Tertiary	<20k	3-5 years	>48 hours	Critical	Yes	Yes	No	Yes	>7 hours	No	0	3	0	0	0	3	low	low	1	1	2	5	1	1	11
22.4	<25 years	Rural	Dhaka	Diploma	Unmarried	Private	Primary	<20k	<3 years	>48 hours	General	No	No	No	No	>7 hours	No	0	0	0	1	0	1	low	low	4	4	4	5	5	5	27
25.9	25-29 years	Urban	Sylhet	B.Sc.	Married	Private	Tertiary	<20k	3-5 years	<37 hours	Critical	Yes	No	No	No	≤7 hours	No	0	3	1	0	0	4	low	low	3	4	4	5	5	4	25
25.3	25-29 years	Urban	Sylhet	M.Sc.	Unmarried	Private	Tertiary	<20k	3-5 years	37-48 hours	Medicine	Yes	No	No	No	≤7 hours	No	2	3	2	0	0	7	intermediate	intermediate & high	5	5	4	5	5	1	25
25	25-29 years	Rural	Sylhet	B.Sc.	Married	Private	Tertiary	<20k	3-5 years	<37 hours	Critical	Yes	Yes	No	Yes	>7 hours	No	0	1	0	0	0	1	low	low	1	3	2	2	3	4	15
24.2	<25 years	Urban	Chattogram	M.Sc.	Unmarried	Private	Primary	>30k	<3 years	37-48 hours	General	Yes	Yes	No	Yes	≤7 hours	Yes	0	0	1	0	0	1	low	low	1	1	3	2	2	1	10
25	25-29 years	Rural	Others	Diploma	Unmarried	Private	Primary	<20k	≥ 6 years	<37 hours	Gynecology	Yes	No	No	No	>7 hours	No	0	1	0	0	0	1	low	low	1	1	5	1	1	1	10
